# Supplementary material for: Integrated application of transcriptomics and metabolomics provides insights into gonadal differentiation in Mesocentrotus nudus
Source: Sci Rep. 2025 Dec 20;16:2715. doi: 10.1038/s41598-025-32582-x (PMC12824366; doi:10.1038/s41598-025-32582-x)
Supplement: Supplementary file 10 — Supplementary Material 10 [file 41598_2025_32582_MOESM10_ESM.xls]

## Sheet: Sheet1
Integrated application of transcriptomics and metabolomics provides insights into sex differentiation in Mesocentrotus nudus
Table S5. Raw FPKM values of sex-biased genes between differentiated and undifferentiated gonads of M. nudus.
Gene name	Gene ID	DO1_FPKM	DO2_FPKM	DO3_FPKM	DT1_FPKM	DT2_FPKM	DT3_FPKM	UDO1_FPKM	UDO2_FPKM	UDO3_FPKM	UDT1_FPKM	UDT2_FPKM	UDT3_FPKM	DO2_DO3_DO1_FPKM	DT3_DT1_DT2_FPKM	UDO2_UDO3_UDO1_FPKM	UDT2_UDT3_UDT1_FPKM
SOX14	BMK_Unigene_107817	0.6	0.3	4.07	48.26	28.8	41.6	0.86	1.45	0.8	4.16	3.9	5.04	1.66	39.55	1.04	4.37
HSD17B	BMK_Unigene_062467	14.05	16.96	13.33	8.87	9.26	13.19	4.4	2.62	5.13	2.91	2.46	2.85	14.78	10.44	4.05	2.74
GATA4	BMK_Unigene_100971	13.71	22.36	14.51	15.08	23.28	14.7	47.5	45.81	45.83	54.49	46.79	50.52	16.86	17.69	46.38	50.6
CYP17A1	BMK_Unigene_155270	3.49	1.54	2.39	2.69	2.17	1.98	4.19	5.66	5.73	6.06	5.99	8.61	2.47	2.28	5.19	6.89
CYCLIN A	BMK_Unigene_108805	150.59	31.71	37.73	65.23	19.55	55.8	1.55	2.09	2.04	2.51	2.57	2.28	73.34	46.86	1.89	2.45
CYCLIN B	BMK_Unigene_014298	223.45	76.31	39.43	188.49	31.41	73.93	3.57	3.93	3.37	4.51	4.52	1.71	113.06	97.94	3.62	3.58
DMRT1	BMK_Unigene_152155	0	0	0	17.39	17.99	31.35	0	0	0	1.19	2.98	1.72	0	22.24	0	1.96
FOXL2	BMK_Unigene_152703	4.87	8.87	4.94	5.83	9.3	6.4	16.98	20.87	29.28	32.88	23.48	43.7	6.23	7.18	22.38	33.35
SIX4	BMK_Unigene_105381	0.8	0.97	2.1	2.13	1.87	3.95	0.81	0.66	0.85	0.42	0.64	0.5	1.29	2.65	0.77	0.52
ACTIVIN	BMK_Unigene_184440	1.53	0.63	0.9	5.52	1.08	1.41	4.26	4.67	3.78	4.91	2.84	5.6	1.02	2.67	4.24	4.45
WIF1	BMK_Unigene_184719	3.89	2.55	1.89	2.13	1.2	1.18	5.37	6.95	5.36	6.07	7.44	5.25	2.78	1.5	5.89	6.25
