# Supplementary material for: Integrated application of transcriptomics and metabolomics provides insights into gonadal differentiation in Mesocentrotus nudus
Source: Sci Rep. 2025 Dec 20;16:2715. doi: 10.1038/s41598-025-32582-x (PMC12824366; doi:10.1038/s41598-025-32582-x)
Supplement: Supplementary file 11 — Supplementary Material 11 [file 41598_2025_32582_MOESM11_ESM.xlsx]

## Sheet: DOvsDT
Integrated application of transcriptomics and metabolomics provides insights into sex differentiation in Mesocentrotus nudus
Table S6. Correlation between the metabolomics and transcriptomics of M. nudus
metabolite ID	gene ID	coefficient	pvalue
Pneumocandin B0	BMK_Unigene_181892	-0.88041	0.020599
Pectenotoxin 7	BMK_Unigene_181892	0.880406	0.020599
PGP(a-17:0/20:5(7Z,9Z,11E,13E,17Z)-3OH(5,6,15))	BMK_Unigene_181892	0.880406	0.020599
5-Hydroxymethyldeoxycytidylate	BMK_Unigene_181892	0.880406	0.020599
Luteolin 7-O-(2-apiosyl-4-glucosyl-6-malonyl)-glucoside	BMK_Unigene_181892	-0.88041	0.020599
methionine aspartate aspartate	BMK_Unigene_181892	-0.88041	0.020599
5'-Butyrylphosphoinosine	BMK_Unigene_181892	-0.88041	0.020599
Triflusulfuron-methyl	BMK_Unigene_181892	0.880406	0.020599
Lopinavir	BMK_Unigene_181892	0.941124	0.005098
PA(LTE4/18:3(9Z,12Z,15Z))	BMK_Unigene_060332	0.935484	0.006109
Zotiraciclib	BMK_Unigene_060332	0.935484	0.006109
L-Tryptophan, N-(N(2)-(N-(N-(N-L-methionyl-L-alpha-glutamyl)-L-histidyl)-L-phenylalanyl)-L-arginyl)-	BMK_Unigene_060332	0.935484	0.006109
PGP(a-13:0/PGJ2)	BMK_Unigene_060332	0.935484	0.006109
Pneumocandin B0	BMK_Unigene_060332	-0.87097	0.0239
6,7-Dihydro-7-hydroxyciguatoxin	BMK_Unigene_060332	1	0
5-Hydroxymethyldeoxycytidylate	BMK_Unigene_060332	0.935484	0.006109
Precorrin 5	BMK_Unigene_060332	0.935484	0.006109
2-Amino-1-[2-(4-fluorophenyl)-3-[(4-fluorophenyl)amino]-5,6-dihydro-8,8-dimethylimidazo[1,2-a]pyrazin-7(8H)-yl]ethanone	BMK_Unigene_060332	0.935484	0.006109
Luteolin 7-O-(2-apiosyl-4-glucosyl-6-malonyl)-glucoside	BMK_Unigene_060332	-0.87097	0.0239
methionine aspartate aspartate	BMK_Unigene_060332	-0.87097	0.0239
5'-Butyrylphosphoinosine	BMK_Unigene_060332	-0.87097	0.0239
CDP-DG(18:0/18:1(9Z)-O(12,13))	BMK_Unigene_060332	1	0
Indoxyl glucuronide	BMK_Unigene_060332	0.935484	0.006109
CDP-DG(22:3(10Z,13Z,16Z)/PGF2alpha)	BMK_Unigene_060332	0.935484	0.006109
Mocimycin	BMK_Unigene_060332	0.935484	0.006109
C-Telopeptide	BMK_Unigene_060332	0.935484	0.006109
dUMP	BMK_Unigene_060332	0.935484	0.006109
beta-Casomorphin-7	BMK_Unigene_060332	0.935484	0.006109
Pneumocandin B0	BMK_Unigene_060366	-0.87097	0.0239
6,7-Dihydro-7-hydroxyciguatoxin	BMK_Unigene_060366	0.935484	0.006109
5-Hydroxymethyldeoxycytidylate	BMK_Unigene_060366	1	0
Luteolin 7-O-(2-apiosyl-4-glucosyl-6-malonyl)-glucoside	BMK_Unigene_060366	-0.87097	0.0239
methionine aspartate aspartate	BMK_Unigene_060366	-0.87097	0.0239
5'-Butyrylphosphoinosine	BMK_Unigene_060366	-0.87097	0.0239
CDP-DG(18:0/18:1(9Z)-O(12,13))	BMK_Unigene_060366	0.935484	0.006109
Lopinavir	BMK_Unigene_060366	0.935484	0.006109
PA(LTE4/18:3(9Z,12Z,15Z))	BMK_Unigene_056058	0.941124	0.005098
Zotiraciclib	BMK_Unigene_056058	0.941124	0.005098
L-Tryptophan, N-(N(2)-(N-(N-(N-L-methionyl-L-alpha-glutamyl)-L-histidyl)-L-phenylalanyl)-L-arginyl)-	BMK_Unigene_056058	0.941124	0.005098
(2E)-Hept-2-enedioylcarnitine	BMK_Unigene_056058	0.880406	0.020599
PGP(a-13:0/PGJ2)	BMK_Unigene_056058	0.941124	0.005098
23-Acetoxysoladulcidine	BMK_Unigene_056058	0.880406	0.020599
6,7-Dihydro-7-hydroxyciguatoxin	BMK_Unigene_056058	0.880406	0.020599
Precorrin 5	BMK_Unigene_056058	0.941124	0.005098
2-Amino-1-[2-(4-fluorophenyl)-3-[(4-fluorophenyl)amino]-5,6-dihydro-8,8-dimethylimidazo[1,2-a]pyrazin-7(8H)-yl]ethanone	BMK_Unigene_056058	0.941124	0.005098
Rivenprost	BMK_Unigene_056058	0.880406	0.020599
Diflucortolone	BMK_Unigene_056058	0.880406	0.020599
Tedizolid phosphate	BMK_Unigene_056058	0.880406	0.020599
CDP-DG(18:0/18:1(9Z)-O(12,13))	BMK_Unigene_056058	0.880406	0.020599
Indoxyl glucuronide	BMK_Unigene_056058	0.941124	0.005098
CDP-DG(22:3(10Z,13Z,16Z)/PGF2alpha)	BMK_Unigene_056058	0.941124	0.005098
Mocimycin	BMK_Unigene_056058	0.941124	0.005098
C-Telopeptide	BMK_Unigene_056058	0.941124	0.005098
dUMP	BMK_Unigene_056058	0.941124	0.005098
beta-Casomorphin-7	BMK_Unigene_056058	0.941124	0.005098
PIP(20:0/20:3(8Z,11Z,14Z)-2OH(5,6))	BMK_Unigene_056058	0.880406	0.020599
PA(LTE4/18:3(9Z,12Z,15Z))	BMK_Unigene_056059	0.941124	0.005098
Zotiraciclib	BMK_Unigene_056059	0.941124	0.005098
L-Tryptophan, N-(N(2)-(N-(N-(N-L-methionyl-L-alpha-glutamyl)-L-histidyl)-L-phenylalanyl)-L-arginyl)-	BMK_Unigene_056059	0.941124	0.005098
(2E)-Hept-2-enedioylcarnitine	BMK_Unigene_056059	0.880406	0.020599
PGP(a-13:0/PGJ2)	BMK_Unigene_056059	0.941124	0.005098
23-Acetoxysoladulcidine	BMK_Unigene_056059	0.880406	0.020599
6,7-Dihydro-7-hydroxyciguatoxin	BMK_Unigene_056059	0.880406	0.020599
Precorrin 5	BMK_Unigene_056059	0.941124	0.005098
2-Amino-1-[2-(4-fluorophenyl)-3-[(4-fluorophenyl)amino]-5,6-dihydro-8,8-dimethylimidazo[1,2-a]pyrazin-7(8H)-yl]ethanone	BMK_Unigene_056059	0.941124	0.005098
Rivenprost	BMK_Unigene_056059	0.880406	0.020599
Diflucortolone	BMK_Unigene_056059	0.880406	0.020599
Tedizolid phosphate	BMK_Unigene_056059	0.880406	0.020599
CDP-DG(18:0/18:1(9Z)-O(12,13))	BMK_Unigene_056059	0.880406	0.020599
Indoxyl glucuronide	BMK_Unigene_056059	0.941124	0.005098
CDP-DG(22:3(10Z,13Z,16Z)/PGF2alpha)	BMK_Unigene_056059	0.941124	0.005098
Mocimycin	BMK_Unigene_056059	0.941124	0.005098
C-Telopeptide	BMK_Unigene_056059	0.941124	0.005098
dUMP	BMK_Unigene_056059	0.941124	0.005098
beta-Casomorphin-7	BMK_Unigene_056059	0.941124	0.005098
PIP(20:0/20:3(8Z,11Z,14Z)-2OH(5,6))	BMK_Unigene_056059	0.880406	0.020599
6,7-Dihydro-7-hydroxyciguatoxin	BMK_Unigene_182772	0.89326	0.016482
5-Hydroxymethyldeoxycytidylate	BMK_Unigene_182772	0.954864	0.00301
CDP-DG(18:0/18:1(9Z)-O(12,13))	BMK_Unigene_182772	0.89326	0.016482
Lopinavir	BMK_Unigene_182772	0.89326	0.016482
Pneumocandin B0	BMK_Unigene_018689	-0.92406	0.008431
6,7-Dihydro-7-hydroxyciguatoxin	BMK_Unigene_018689	0.89326	0.016482
5-Hydroxymethyldeoxycytidylate	BMK_Unigene_018689	0.954864	0.00301
Luteolin 7-O-(2-apiosyl-4-glucosyl-6-malonyl)-glucoside	BMK_Unigene_018689	-0.92406	0.008431
methionine aspartate aspartate	BMK_Unigene_018689	-0.92406	0.008431
5'-Butyrylphosphoinosine	BMK_Unigene_018689	-0.92406	0.008431
CDP-DG(18:0/18:1(9Z)-O(12,13))	BMK_Unigene_018689	0.89326	0.016482
Lopinavir	BMK_Unigene_018689	0.89326	0.016482
PA(LTE4/18:3(9Z,12Z,15Z))	BMK_Unigene_023075	0.880406	0.020599
Zotiraciclib	BMK_Unigene_023075	0.880406	0.020599
L-Tryptophan, N-(N(2)-(N-(N-(N-L-methionyl-L-alpha-glutamyl)-L-histidyl)-L-phenylalanyl)-L-arginyl)-	BMK_Unigene_023075	0.880406	0.020599
PGP(a-13:0/PGJ2)	BMK_Unigene_023075	0.880406	0.020599
Pneumocandin B0	BMK_Unigene_023075	-0.94112	0.005098
6,7-Dihydro-7-hydroxyciguatoxin	BMK_Unigene_023075	0.941124	0.005098
5-Hydroxymethyldeoxycytidylate	BMK_Unigene_023075	0.880406	0.020599
Precorrin 5	BMK_Unigene_023075	0.880406	0.020599
2-Amino-1-[2-(4-fluorophenyl)-3-[(4-fluorophenyl)amino]-5,6-dihydro-8,8-dimethylimidazo[1,2-a]pyrazin-7(8H)-yl]ethanone	BMK_Unigene_023075	0.880406	0.020599
Luteolin 7-O-(2-apiosyl-4-glucosyl-6-malonyl)-glucoside	BMK_Unigene_023075	-0.94112	0.005098
methionine aspartate aspartate	BMK_Unigene_023075	-0.94112	0.005098
5'-Butyrylphosphoinosine	BMK_Unigene_023075	-0.94112	0.005098
CDP-DG(18:0/18:1(9Z)-O(12,13))	BMK_Unigene_023075	0.941124	0.005098
Indoxyl glucuronide	BMK_Unigene_023075	0.880406	0.020599
CDP-DG(22:3(10Z,13Z,16Z)/PGF2alpha)	BMK_Unigene_023075	0.880406	0.020599
Mocimycin	BMK_Unigene_023075	0.880406	0.020599
C-Telopeptide	BMK_Unigene_023075	0.880406	0.020599
dUMP	BMK_Unigene_023075	0.880406	0.020599
beta-Casomorphin-7	BMK_Unigene_023075	0.880406	0.020599
PA(LTE4/18:3(9Z,12Z,15Z))	BMK_Unigene_059051	0.880406	0.020599
Zotiraciclib	BMK_Unigene_059051	0.880406	0.020599
L-Tryptophan, N-(N(2)-(N-(N-(N-L-methionyl-L-alpha-glutamyl)-L-histidyl)-L-phenylalanyl)-L-arginyl)-	BMK_Unigene_059051	0.880406	0.020599
PGP(a-13:0/PGJ2)	BMK_Unigene_059051	0.880406	0.020599
Pneumocandin B0	BMK_Unigene_059051	-0.94112	0.005098
6,7-Dihydro-7-hydroxyciguatoxin	BMK_Unigene_059051	0.941124	0.005098
5-Hydroxymethyldeoxycytidylate	BMK_Unigene_059051	0.880406	0.020599
Precorrin 5	BMK_Unigene_059051	0.880406	0.020599
2-Amino-1-[2-(4-fluorophenyl)-3-[(4-fluorophenyl)amino]-5,6-dihydro-8,8-dimethylimidazo[1,2-a]pyrazin-7(8H)-yl]ethanone	BMK_Unigene_059051	0.880406	0.020599
Luteolin 7-O-(2-apiosyl-4-glucosyl-6-malonyl)-glucoside	BMK_Unigene_059051	-0.94112	0.005098
methionine aspartate aspartate	BMK_Unigene_059051	-0.94112	0.005098
5'-Butyrylphosphoinosine	BMK_Unigene_059051	-0.94112	0.005098
CDP-DG(18:0/18:1(9Z)-O(12,13))	BMK_Unigene_059051	0.941124	0.005098
Indoxyl glucuronide	BMK_Unigene_059051	0.880406	0.020599
CDP-DG(22:3(10Z,13Z,16Z)/PGF2alpha)	BMK_Unigene_059051	0.880406	0.020599
Mocimycin	BMK_Unigene_059051	0.880406	0.020599
C-Telopeptide	BMK_Unigene_059051	0.880406	0.020599
dUMP	BMK_Unigene_059051	0.880406	0.020599
beta-Casomorphin-7	BMK_Unigene_059051	0.880406	0.020599
PA(LTE4/18:3(9Z,12Z,15Z))	BMK_Unigene_064958	0.89326	0.016482
Zotiraciclib	BMK_Unigene_064958	0.89326	0.016482
L-Tryptophan, N-(N(2)-(N-(N-(N-L-methionyl-L-alpha-glutamyl)-L-histidyl)-L-phenylalanyl)-L-arginyl)-	BMK_Unigene_064958	0.89326	0.016482
PGP(a-13:0/PGJ2)	BMK_Unigene_064958	0.89326	0.016482
6,7-Dihydro-7-hydroxyciguatoxin	BMK_Unigene_064958	0.954864	0.00301
5-Hydroxymethyldeoxycytidylate	BMK_Unigene_064958	0.89326	0.016482
Precorrin 5	BMK_Unigene_064958	0.89326	0.016482
2-Amino-1-[2-(4-fluorophenyl)-3-[(4-fluorophenyl)amino]-5,6-dihydro-8,8-dimethylimidazo[1,2-a]pyrazin-7(8H)-yl]ethanone	BMK_Unigene_064958	0.89326	0.016482
CDP-DG(18:0/18:1(9Z)-O(12,13))	BMK_Unigene_064958	0.954864	0.00301
Indoxyl glucuronide	BMK_Unigene_064958	0.89326	0.016482
CDP-DG(22:3(10Z,13Z,16Z)/PGF2alpha)	BMK_Unigene_064958	0.89326	0.016482
Mocimycin	BMK_Unigene_064958	0.89326	0.016482
C-Telopeptide	BMK_Unigene_064958	0.89326	0.016482
dUMP	BMK_Unigene_064958	0.89326	0.016482
beta-Casomorphin-7	BMK_Unigene_064958	0.89326	0.016482
Pectenotoxin 7	BMK_Unigene_060658	0.880406	0.020599
PGP(a-17:0/20:5(7Z,9Z,11E,13E,17Z)-3OH(5,6,15))	BMK_Unigene_060658	0.880406	0.020599
5-Hydroxymethyldeoxycytidylate	BMK_Unigene_060658	0.880406	0.020599
Triflusulfuron-methyl	BMK_Unigene_060658	0.880406	0.020599
Lopinavir	BMK_Unigene_060658	0.941124	0.005098
(2E)-Hept-2-enedioylcarnitine	BMK_Unigene_006434	0.89326	0.016482
Pneumocandin B0	BMK_Unigene_006434	-0.92406	0.008431
Pectenotoxin 7	BMK_Unigene_006434	0.954864	0.00301
23-Acetoxysoladulcidine	BMK_Unigene_006434	0.89326	0.016482
PGP(a-17:0/20:5(7Z,9Z,11E,13E,17Z)-3OH(5,6,15))	BMK_Unigene_006434	0.954864	0.00301
Luteolin 7-O-(2-apiosyl-4-glucosyl-6-malonyl)-glucoside	BMK_Unigene_006434	-0.92406	0.008431
methionine aspartate aspartate	BMK_Unigene_006434	-0.92406	0.008431
5'-Butyrylphosphoinosine	BMK_Unigene_006434	-0.92406	0.008431
Rivenprost	BMK_Unigene_006434	0.89326	0.016482
Diflucortolone	BMK_Unigene_006434	0.89326	0.016482
Tedizolid phosphate	BMK_Unigene_006434	0.89326	0.016482
Triflusulfuron-methyl	BMK_Unigene_006434	0.954864	0.00301
Lopinavir	BMK_Unigene_006434	0.89326	0.016482
PIP(20:0/20:3(8Z,11Z,14Z)-2OH(5,6))	BMK_Unigene_006434	0.89326	0.016482
PA(LTE4/18:3(9Z,12Z,15Z))	BMK_Unigene_066739	0.880406	0.020599
Zotiraciclib	BMK_Unigene_066739	0.880406	0.020599
L-Tryptophan, N-(N(2)-(N-(N-(N-L-methionyl-L-alpha-glutamyl)-L-histidyl)-L-phenylalanyl)-L-arginyl)-	BMK_Unigene_066739	0.880406	0.020599
PGP(a-13:0/PGJ2)	BMK_Unigene_066739	0.880406	0.020599
6,7-Dihydro-7-hydroxyciguatoxin	BMK_Unigene_066739	0.941124	0.005098
5-Hydroxymethyldeoxycytidylate	BMK_Unigene_066739	0.880406	0.020599
Precorrin 5	BMK_Unigene_066739	0.880406	0.020599
2-Amino-1-[2-(4-fluorophenyl)-3-[(4-fluorophenyl)amino]-5,6-dihydro-8,8-dimethylimidazo[1,2-a]pyrazin-7(8H)-yl]ethanone	BMK_Unigene_066739	0.880406	0.020599
CDP-DG(18:0/18:1(9Z)-O(12,13))	BMK_Unigene_066739	0.941124	0.005098
Indoxyl glucuronide	BMK_Unigene_066739	0.880406	0.020599
CDP-DG(22:3(10Z,13Z,16Z)/PGF2alpha)	BMK_Unigene_066739	0.880406	0.020599
Mocimycin	BMK_Unigene_066739	0.880406	0.020599
C-Telopeptide	BMK_Unigene_066739	0.880406	0.020599
dUMP	BMK_Unigene_066739	0.880406	0.020599
beta-Casomorphin-7	BMK_Unigene_066739	0.880406	0.020599
PA(LTE4/18:3(9Z,12Z,15Z))	BMK_Unigene_051381	0.880406	0.020599
Zotiraciclib	BMK_Unigene_051381	0.880406	0.020599
L-Tryptophan, N-(N(2)-(N-(N-(N-L-methionyl-L-alpha-glutamyl)-L-histidyl)-L-phenylalanyl)-L-arginyl)-	BMK_Unigene_051381	0.880406	0.020599
PGP(a-13:0/PGJ2)	BMK_Unigene_051381	0.880406	0.020599
Pneumocandin B0	BMK_Unigene_051381	-0.88041	0.020599
6,7-Dihydro-7-hydroxyciguatoxin	BMK_Unigene_051381	0.941124	0.005098
5-Hydroxymethyldeoxycytidylate	BMK_Unigene_051381	0.880406	0.020599
Precorrin 5	BMK_Unigene_051381	0.880406	0.020599
2-Amino-1-[2-(4-fluorophenyl)-3-[(4-fluorophenyl)amino]-5,6-dihydro-8,8-dimethylimidazo[1,2-a]pyrazin-7(8H)-yl]ethanone	BMK_Unigene_051381	0.880406	0.020599
Luteolin 7-O-(2-apiosyl-4-glucosyl-6-malonyl)-glucoside	BMK_Unigene_051381	-0.88041	0.020599
methionine aspartate aspartate	BMK_Unigene_051381	-0.88041	0.020599
5'-Butyrylphosphoinosine	BMK_Unigene_051381	-0.88041	0.020599
CDP-DG(18:0/18:1(9Z)-O(12,13))	BMK_Unigene_051381	0.941124	0.005098
Indoxyl glucuronide	BMK_Unigene_051381	0.880406	0.020599
CDP-DG(22:3(10Z,13Z,16Z)/PGF2alpha)	BMK_Unigene_051381	0.880406	0.020599
Mocimycin	BMK_Unigene_051381	0.880406	0.020599
C-Telopeptide	BMK_Unigene_051381	0.880406	0.020599
dUMP	BMK_Unigene_051381	0.880406	0.020599
beta-Casomorphin-7	BMK_Unigene_051381	0.880406	0.020599
(2E)-Hept-2-enedioylcarnitine	BMK_Unigene_064167	0.935484	0.006109
Pneumocandin B0	BMK_Unigene_064167	-0.87097	0.0239
Pectenotoxin 7	BMK_Unigene_064167	1	0
23-Acetoxysoladulcidine	BMK_Unigene_064167	0.935484	0.006109
PGP(a-17:0/20:5(7Z,9Z,11E,13E,17Z)-3OH(5,6,15))	BMK_Unigene_064167	1	0
Luteolin 7-O-(2-apiosyl-4-glucosyl-6-malonyl)-glucoside	BMK_Unigene_064167	-0.87097	0.0239
methionine aspartate aspartate	BMK_Unigene_064167	-0.87097	0.0239
5'-Butyrylphosphoinosine	BMK_Unigene_064167	-0.87097	0.0239
Rivenprost	BMK_Unigene_064167	0.935484	0.006109
Diflucortolone	BMK_Unigene_064167	0.935484	0.006109
Tedizolid phosphate	BMK_Unigene_064167	0.935484	0.006109
Triflusulfuron-methyl	BMK_Unigene_064167	1	0
Lopinavir	BMK_Unigene_064167	0.935484	0.006109
PIP(20:0/20:3(8Z,11Z,14Z)-2OH(5,6))	BMK_Unigene_064167	0.935484	0.006109
6,7-Dihydro-7-hydroxyciguatoxin	BMK_Unigene_064249	0.89326	0.016482
5-Hydroxymethyldeoxycytidylate	BMK_Unigene_064249	0.954864	0.00301
CDP-DG(18:0/18:1(9Z)-O(12,13))	BMK_Unigene_064249	0.89326	0.016482
Lopinavir	BMK_Unigene_064249	0.89326	0.016482
PA(LTE4/18:3(9Z,12Z,15Z))	BMK_Unigene_058048	0.880406	0.020599
Zotiraciclib	BMK_Unigene_058048	0.880406	0.020599
L-Tryptophan, N-(N(2)-(N-(N-(N-L-methionyl-L-alpha-glutamyl)-L-histidyl)-L-phenylalanyl)-L-arginyl)-	BMK_Unigene_058048	0.880406	0.020599
PGP(a-13:0/PGJ2)	BMK_Unigene_058048	0.880406	0.020599
Pneumocandin B0	BMK_Unigene_058048	-0.88041	0.020599
6,7-Dihydro-7-hydroxyciguatoxin	BMK_Unigene_058048	0.941124	0.005098
5-Hydroxymethyldeoxycytidylate	BMK_Unigene_058048	0.880406	0.020599
Precorrin 5	BMK_Unigene_058048	0.880406	0.020599
2-Amino-1-[2-(4-fluorophenyl)-3-[(4-fluorophenyl)amino]-5,6-dihydro-8,8-dimethylimidazo[1,2-a]pyrazin-7(8H)-yl]ethanone	BMK_Unigene_058048	0.880406	0.020599
Luteolin 7-O-(2-apiosyl-4-glucosyl-6-malonyl)-glucoside	BMK_Unigene_058048	-0.88041	0.020599
methionine aspartate aspartate	BMK_Unigene_058048	-0.88041	0.020599
5'-Butyrylphosphoinosine	BMK_Unigene_058048	-0.88041	0.020599
CDP-DG(18:0/18:1(9Z)-O(12,13))	BMK_Unigene_058048	0.941124	0.005098
Indoxyl glucuronide	BMK_Unigene_058048	0.880406	0.020599
CDP-DG(22:3(10Z,13Z,16Z)/PGF2alpha)	BMK_Unigene_058048	0.880406	0.020599
Mocimycin	BMK_Unigene_058048	0.880406	0.020599
C-Telopeptide	BMK_Unigene_058048	0.880406	0.020599
dUMP	BMK_Unigene_058048	0.880406	0.020599
beta-Casomorphin-7	BMK_Unigene_058048	0.880406	0.020599
PA(LTE4/18:3(9Z,12Z,15Z))	BMK_Unigene_096476	-0.83166	0.040124
Zotiraciclib	BMK_Unigene_096476	-0.83166	0.040124
L-Tryptophan, N-(N(2)-(N-(N-(N-L-methionyl-L-alpha-glutamyl)-L-histidyl)-L-phenylalanyl)-L-arginyl)-	BMK_Unigene_096476	-0.83166	0.040124
PGP(a-13:0/PGJ2)	BMK_Unigene_096476	-0.83166	0.040124
6,7-Dihydro-7-hydroxyciguatoxin	BMK_Unigene_096476	-0.92406	0.008431
5-Hydroxymethyldeoxycytidylate	BMK_Unigene_096476	-0.92406	0.008431
Precorrin 5	BMK_Unigene_096476	-0.83166	0.040124
2-Amino-1-[2-(4-fluorophenyl)-3-[(4-fluorophenyl)amino]-5,6-dihydro-8,8-dimethylimidazo[1,2-a]pyrazin-7(8H)-yl]ethanone	BMK_Unigene_096476	-0.83166	0.040124
CDP-DG(18:0/18:1(9Z)-O(12,13))	BMK_Unigene_096476	-0.92406	0.008431
Indoxyl glucuronide	BMK_Unigene_096476	-0.83166	0.040124
CDP-DG(22:3(10Z,13Z,16Z)/PGF2alpha)	BMK_Unigene_096476	-0.83166	0.040124
Lopinavir	BMK_Unigene_096476	-0.83166	0.040124
Mocimycin	BMK_Unigene_096476	-0.83166	0.040124
C-Telopeptide	BMK_Unigene_096476	-0.83166	0.040124
dUMP	BMK_Unigene_096476	-0.83166	0.040124
beta-Casomorphin-7	BMK_Unigene_096476	-0.83166	0.040124
PA(LTE4/18:3(9Z,12Z,15Z))	BMK_Unigene_096423	0.89326	0.016482
Zotiraciclib	BMK_Unigene_096423	0.89326	0.016482
L-Tryptophan, N-(N(2)-(N-(N-(N-L-methionyl-L-alpha-glutamyl)-L-histidyl)-L-phenylalanyl)-L-arginyl)-	BMK_Unigene_096423	0.89326	0.016482
PGP(a-13:0/PGJ2)	BMK_Unigene_096423	0.89326	0.016482
Pneumocandin B0	BMK_Unigene_096423	-0.83166	0.040124
6,7-Dihydro-7-hydroxyciguatoxin	BMK_Unigene_096423	0.954864	0.00301
5-Hydroxymethyldeoxycytidylate	BMK_Unigene_096423	0.89326	0.016482
Precorrin 5	BMK_Unigene_096423	0.89326	0.016482
2-Amino-1-[2-(4-fluorophenyl)-3-[(4-fluorophenyl)amino]-5,6-dihydro-8,8-dimethylimidazo[1,2-a]pyrazin-7(8H)-yl]ethanone	BMK_Unigene_096423	0.89326	0.016482
Luteolin 7-O-(2-apiosyl-4-glucosyl-6-malonyl)-glucoside	BMK_Unigene_096423	-0.83166	0.040124
methionine aspartate aspartate	BMK_Unigene_096423	-0.83166	0.040124
5'-Butyrylphosphoinosine	BMK_Unigene_096423	-0.83166	0.040124
CDP-DG(18:0/18:1(9Z)-O(12,13))	BMK_Unigene_096423	0.954864	0.00301
Indoxyl glucuronide	BMK_Unigene_096423	0.89326	0.016482
CDP-DG(22:3(10Z,13Z,16Z)/PGF2alpha)	BMK_Unigene_096423	0.89326	0.016482
Mocimycin	BMK_Unigene_096423	0.89326	0.016482
C-Telopeptide	BMK_Unigene_096423	0.89326	0.016482
dUMP	BMK_Unigene_096423	0.89326	0.016482
beta-Casomorphin-7	BMK_Unigene_096423	0.89326	0.016482
PA(LTE4/18:3(9Z,12Z,15Z))	BMK_Unigene_059075	0.941124	0.005098
Zotiraciclib	BMK_Unigene_059075	0.941124	0.005098
L-Tryptophan, N-(N(2)-(N-(N-(N-L-methionyl-L-alpha-glutamyl)-L-histidyl)-L-phenylalanyl)-L-arginyl)-	BMK_Unigene_059075	0.941124	0.005098
(2E)-Hept-2-enedioylcarnitine	BMK_Unigene_059075	0.880406	0.020599
PGP(a-13:0/PGJ2)	BMK_Unigene_059075	0.941124	0.005098
23-Acetoxysoladulcidine	BMK_Unigene_059075	0.880406	0.020599
6,7-Dihydro-7-hydroxyciguatoxin	BMK_Unigene_059075	0.880406	0.020599
Precorrin 5	BMK_Unigene_059075	0.941124	0.005098
2-Amino-1-[2-(4-fluorophenyl)-3-[(4-fluorophenyl)amino]-5,6-dihydro-8,8-dimethylimidazo[1,2-a]pyrazin-7(8H)-yl]ethanone	BMK_Unigene_059075	0.941124	0.005098
Rivenprost	BMK_Unigene_059075	0.880406	0.020599
Diflucortolone	BMK_Unigene_059075	0.880406	0.020599
Tedizolid phosphate	BMK_Unigene_059075	0.880406	0.020599
CDP-DG(18:0/18:1(9Z)-O(12,13))	BMK_Unigene_059075	0.880406	0.020599
Indoxyl glucuronide	BMK_Unigene_059075	0.941124	0.005098
CDP-DG(22:3(10Z,13Z,16Z)/PGF2alpha)	BMK_Unigene_059075	0.941124	0.005098
Mocimycin	BMK_Unigene_059075	0.941124	0.005098
C-Telopeptide	BMK_Unigene_059075	0.941124	0.005098
dUMP	BMK_Unigene_059075	0.941124	0.005098
beta-Casomorphin-7	BMK_Unigene_059075	0.941124	0.005098
PIP(20:0/20:3(8Z,11Z,14Z)-2OH(5,6))	BMK_Unigene_059075	0.880406	0.020599
Pectenotoxin 7	BMK_Unigene_066422	0.880406	0.020599
PGP(a-17:0/20:5(7Z,9Z,11E,13E,17Z)-3OH(5,6,15))	BMK_Unigene_066422	0.880406	0.020599
5-Hydroxymethyldeoxycytidylate	BMK_Unigene_066422	0.880406	0.020599
Triflusulfuron-methyl	BMK_Unigene_066422	0.880406	0.020599
Lopinavir	BMK_Unigene_066422	0.941124	0.005098
Pneumocandin B0	BMK_Unigene_064917	-0.87097	0.0239
Pectenotoxin 7	BMK_Unigene_064917	0.935484	0.006109
PGP(a-17:0/20:5(7Z,9Z,11E,13E,17Z)-3OH(5,6,15))	BMK_Unigene_064917	0.935484	0.006109
5-Hydroxymethyldeoxycytidylate	BMK_Unigene_064917	0.935484	0.006109
Luteolin 7-O-(2-apiosyl-4-glucosyl-6-malonyl)-glucoside	BMK_Unigene_064917	-0.87097	0.0239
methionine aspartate aspartate	BMK_Unigene_064917	-0.87097	0.0239
5'-Butyrylphosphoinosine	BMK_Unigene_064917	-0.87097	0.0239
Triflusulfuron-methyl	BMK_Unigene_064917	0.935484	0.006109
Lopinavir	BMK_Unigene_064917	1	0
PA(LTE4/18:3(9Z,12Z,15Z))	BMK_Unigene_104199	-0.87097	0.0239
Zotiraciclib	BMK_Unigene_104199	-0.87097	0.0239
L-Tryptophan, N-(N(2)-(N-(N-(N-L-methionyl-L-alpha-glutamyl)-L-histidyl)-L-phenylalanyl)-L-arginyl)-	BMK_Unigene_104199	-0.87097	0.0239
(2E)-Hept-2-enedioylcarnitine	BMK_Unigene_104199	-0.87097	0.0239
PGP(a-13:0/PGJ2)	BMK_Unigene_104199	-0.87097	0.0239
Pectenotoxin 7	BMK_Unigene_104199	-0.87097	0.0239
23-Acetoxysoladulcidine	BMK_Unigene_104199	-0.87097	0.0239
6,7-Dihydro-7-hydroxyciguatoxin	BMK_Unigene_104199	-0.87097	0.0239
PGP(a-17:0/20:5(7Z,9Z,11E,13E,17Z)-3OH(5,6,15))	BMK_Unigene_104199	-0.87097	0.0239
5-Hydroxymethyldeoxycytidylate	BMK_Unigene_104199	-0.87097	0.0239
Precorrin 5	BMK_Unigene_104199	-0.87097	0.0239
2-Amino-1-[2-(4-fluorophenyl)-3-[(4-fluorophenyl)amino]-5,6-dihydro-8,8-dimethylimidazo[1,2-a]pyrazin-7(8H)-yl]ethanone	BMK_Unigene_104199	-0.87097	0.0239
Rivenprost	BMK_Unigene_104199	-0.87097	0.0239
Diflucortolone	BMK_Unigene_104199	-0.87097	0.0239
Tedizolid phosphate	BMK_Unigene_104199	-0.87097	0.0239
CDP-DG(18:0/18:1(9Z)-O(12,13))	BMK_Unigene_104199	-0.87097	0.0239
Indoxyl glucuronide	BMK_Unigene_104199	-0.87097	0.0239
Triflusulfuron-methyl	BMK_Unigene_104199	-0.87097	0.0239
CDP-DG(22:3(10Z,13Z,16Z)/PGF2alpha)	BMK_Unigene_104199	-0.87097	0.0239
Lopinavir	BMK_Unigene_104199	-0.87097	0.0239
Mocimycin	BMK_Unigene_104199	-0.87097	0.0239
C-Telopeptide	BMK_Unigene_104199	-0.87097	0.0239
dUMP	BMK_Unigene_104199	-0.87097	0.0239
beta-Casomorphin-7	BMK_Unigene_104199	-0.87097	0.0239
PIP(20:0/20:3(8Z,11Z,14Z)-2OH(5,6))	BMK_Unigene_104199	-0.87097	0.0239
PA(LTE4/18:3(9Z,12Z,15Z))	BMK_Unigene_061158	1	0
Zotiraciclib	BMK_Unigene_061158	1	0
L-Tryptophan, N-(N(2)-(N-(N-(N-L-methionyl-L-alpha-glutamyl)-L-histidyl)-L-phenylalanyl)-L-arginyl)-	BMK_Unigene_061158	1	0
(2E)-Hept-2-enedioylcarnitine	BMK_Unigene_061158	0.935484	0.006109
PGP(a-13:0/PGJ2)	BMK_Unigene_061158	1	0
Pneumocandin B0	BMK_Unigene_061158	-0.87097	0.0239
23-Acetoxysoladulcidine	BMK_Unigene_061158	0.935484	0.006109
6,7-Dihydro-7-hydroxyciguatoxin	BMK_Unigene_061158	0.935484	0.006109
Precorrin 5	BMK_Unigene_061158	1	0
Betavulgaroside II	BMK_Unigene_061158	0.826184	0.042692
2-Amino-1-[2-(4-fluorophenyl)-3-[(4-fluorophenyl)amino]-5,6-dihydro-8,8-dimethylimidazo[1,2-a]pyrazin-7(8H)-yl]ethanone	BMK_Unigene_061158	1	0
Luteolin 7-O-(2-apiosyl-4-glucosyl-6-malonyl)-glucoside	BMK_Unigene_061158	-0.87097	0.0239
methionine aspartate aspartate	BMK_Unigene_061158	-0.87097	0.0239
5'-Butyrylphosphoinosine	BMK_Unigene_061158	-0.87097	0.0239
Rivenprost	BMK_Unigene_061158	0.935484	0.006109
Diflucortolone	BMK_Unigene_061158	0.935484	0.006109
Tedizolid phosphate	BMK_Unigene_061158	0.935484	0.006109
CDP-DG(18:0/18:1(9Z)-O(12,13))	BMK_Unigene_061158	0.935484	0.006109
Indoxyl glucuronide	BMK_Unigene_061158	1	0
CDP-DG(22:3(10Z,13Z,16Z)/PGF2alpha)	BMK_Unigene_061158	1	0
Mocimycin	BMK_Unigene_061158	1	0
C-Telopeptide	BMK_Unigene_061158	1	0
dUMP	BMK_Unigene_061158	1	0
beta-Casomorphin-7	BMK_Unigene_061158	1	0
PIP(20:0/20:3(8Z,11Z,14Z)-2OH(5,6))	BMK_Unigene_061158	0.935484	0.006109
Pneumocandin B0	BMK_Unigene_059713	-0.88041	0.020599
6,7-Dihydro-7-hydroxyciguatoxin	BMK_Unigene_059713	0.880406	0.020599
5-Hydroxymethyldeoxycytidylate	BMK_Unigene_059713	0.941124	0.005098
Luteolin 7-O-(2-apiosyl-4-glucosyl-6-malonyl)-glucoside	BMK_Unigene_059713	-0.88041	0.020599
methionine aspartate aspartate	BMK_Unigene_059713	-0.88041	0.020599
5'-Butyrylphosphoinosine	BMK_Unigene_059713	-0.88041	0.020599
CDP-DG(18:0/18:1(9Z)-O(12,13))	BMK_Unigene_059713	0.880406	0.020599
Lopinavir	BMK_Unigene_059713	0.880406	0.020599
PA(LTE4/18:3(9Z,12Z,15Z))	BMK_Unigene_099046	-0.87097	0.0239
Zotiraciclib	BMK_Unigene_099046	-0.87097	0.0239
L-Tryptophan, N-(N(2)-(N-(N-(N-L-methionyl-L-alpha-glutamyl)-L-histidyl)-L-phenylalanyl)-L-arginyl)-	BMK_Unigene_099046	-0.87097	0.0239
(2E)-Hept-2-enedioylcarnitine	BMK_Unigene_099046	-0.87097	0.0239
PGP(a-13:0/PGJ2)	BMK_Unigene_099046	-0.87097	0.0239
Pectenotoxin 7	BMK_Unigene_099046	-0.87097	0.0239
23-Acetoxysoladulcidine	BMK_Unigene_099046	-0.87097	0.0239
6,7-Dihydro-7-hydroxyciguatoxin	BMK_Unigene_099046	-0.87097	0.0239
PGP(a-17:0/20:5(7Z,9Z,11E,13E,17Z)-3OH(5,6,15))	BMK_Unigene_099046	-0.87097	0.0239
5-Hydroxymethyldeoxycytidylate	BMK_Unigene_099046	-0.87097	0.0239
Precorrin 5	BMK_Unigene_099046	-0.87097	0.0239
2-Amino-1-[2-(4-fluorophenyl)-3-[(4-fluorophenyl)amino]-5,6-dihydro-8,8-dimethylimidazo[1,2-a]pyrazin-7(8H)-yl]ethanone	BMK_Unigene_099046	-0.87097	0.0239
Rivenprost	BMK_Unigene_099046	-0.87097	0.0239
Diflucortolone	BMK_Unigene_099046	-0.87097	0.0239
Tedizolid phosphate	BMK_Unigene_099046	-0.87097	0.0239
CDP-DG(18:0/18:1(9Z)-O(12,13))	BMK_Unigene_099046	-0.87097	0.0239
Indoxyl glucuronide	BMK_Unigene_099046	-0.87097	0.0239
Triflusulfuron-methyl	BMK_Unigene_099046	-0.87097	0.0239
CDP-DG(22:3(10Z,13Z,16Z)/PGF2alpha)	BMK_Unigene_099046	-0.87097	0.0239
Lopinavir	BMK_Unigene_099046	-0.87097	0.0239
Mocimycin	BMK_Unigene_099046	-0.87097	0.0239
C-Telopeptide	BMK_Unigene_099046	-0.87097	0.0239
dUMP	BMK_Unigene_099046	-0.87097	0.0239
beta-Casomorphin-7	BMK_Unigene_099046	-0.87097	0.0239
PIP(20:0/20:3(8Z,11Z,14Z)-2OH(5,6))	BMK_Unigene_099046	-0.87097	0.0239
PA(LTE4/18:3(9Z,12Z,15Z))	BMK_Unigene_061741	0.89326	0.016482
Zotiraciclib	BMK_Unigene_061741	0.89326	0.016482
L-Tryptophan, N-(N(2)-(N-(N-(N-L-methionyl-L-alpha-glutamyl)-L-histidyl)-L-phenylalanyl)-L-arginyl)-	BMK_Unigene_061741	0.89326	0.016482
(2E)-Hept-2-enedioylcarnitine	BMK_Unigene_061741	0.954864	0.00301
PGP(a-13:0/PGJ2)	BMK_Unigene_061741	0.89326	0.016482
Pectenotoxin 7	BMK_Unigene_061741	0.89326	0.016482
23-Acetoxysoladulcidine	BMK_Unigene_061741	0.954864	0.00301
PGP(a-17:0/20:5(7Z,9Z,11E,13E,17Z)-3OH(5,6,15))	BMK_Unigene_061741	0.89326	0.016482
Precorrin 5	BMK_Unigene_061741	0.89326	0.016482
Betavulgaroside II	BMK_Unigene_061741	0.857493	0.029015
2-Amino-1-[2-(4-fluorophenyl)-3-[(4-fluorophenyl)amino]-5,6-dihydro-8,8-dimethylimidazo[1,2-a]pyrazin-7(8H)-yl]ethanone	BMK_Unigene_061741	0.89326	0.016482
Rivenprost	BMK_Unigene_061741	0.954864	0.00301
Diflucortolone	BMK_Unigene_061741	0.954864	0.00301
Tedizolid phosphate	BMK_Unigene_061741	0.954864	0.00301
Indoxyl glucuronide	BMK_Unigene_061741	0.89326	0.016482
Triflusulfuron-methyl	BMK_Unigene_061741	0.89326	0.016482
CDP-DG(22:3(10Z,13Z,16Z)/PGF2alpha)	BMK_Unigene_061741	0.89326	0.016482
Mocimycin	BMK_Unigene_061741	0.89326	0.016482
C-Telopeptide	BMK_Unigene_061741	0.89326	0.016482
dUMP	BMK_Unigene_061741	0.89326	0.016482
beta-Casomorphin-7	BMK_Unigene_061741	0.89326	0.016482
PIP(20:0/20:3(8Z,11Z,14Z)-2OH(5,6))	BMK_Unigene_061741	0.954864	0.00301
PA(LTE4/18:3(9Z,12Z,15Z))	BMK_Unigene_101733	-0.87097	0.0239
Zotiraciclib	BMK_Unigene_101733	-0.87097	0.0239
L-Tryptophan, N-(N(2)-(N-(N-(N-L-methionyl-L-alpha-glutamyl)-L-histidyl)-L-phenylalanyl)-L-arginyl)-	BMK_Unigene_101733	-0.87097	0.0239
(2E)-Hept-2-enedioylcarnitine	BMK_Unigene_101733	-0.87097	0.0239
PGP(a-13:0/PGJ2)	BMK_Unigene_101733	-0.87097	0.0239
Pectenotoxin 7	BMK_Unigene_101733	-0.87097	0.0239
23-Acetoxysoladulcidine	BMK_Unigene_101733	-0.87097	0.0239
6,7-Dihydro-7-hydroxyciguatoxin	BMK_Unigene_101733	-0.87097	0.0239
PGP(a-17:0/20:5(7Z,9Z,11E,13E,17Z)-3OH(5,6,15))	BMK_Unigene_101733	-0.87097	0.0239
5-Hydroxymethyldeoxycytidylate	BMK_Unigene_101733	-0.87097	0.0239
Precorrin 5	BMK_Unigene_101733	-0.87097	0.0239
2-Amino-1-[2-(4-fluorophenyl)-3-[(4-fluorophenyl)amino]-5,6-dihydro-8,8-dimethylimidazo[1,2-a]pyrazin-7(8H)-yl]ethanone	BMK_Unigene_101733	-0.87097	0.0239
Rivenprost	BMK_Unigene_101733	-0.87097	0.0239
Diflucortolone	BMK_Unigene_101733	-0.87097	0.0239
Tedizolid phosphate	BMK_Unigene_101733	-0.87097	0.0239
CDP-DG(18:0/18:1(9Z)-O(12,13))	BMK_Unigene_101733	-0.87097	0.0239
Indoxyl glucuronide	BMK_Unigene_101733	-0.87097	0.0239
Triflusulfuron-methyl	BMK_Unigene_101733	-0.87097	0.0239
CDP-DG(22:3(10Z,13Z,16Z)/PGF2alpha)	BMK_Unigene_101733	-0.87097	0.0239
Lopinavir	BMK_Unigene_101733	-0.87097	0.0239
Mocimycin	BMK_Unigene_101733	-0.87097	0.0239
C-Telopeptide	BMK_Unigene_101733	-0.87097	0.0239
dUMP	BMK_Unigene_101733	-0.87097	0.0239
beta-Casomorphin-7	BMK_Unigene_101733	-0.87097	0.0239
PIP(20:0/20:3(8Z,11Z,14Z)-2OH(5,6))	BMK_Unigene_101733	-0.87097	0.0239
PA(LTE4/18:3(9Z,12Z,15Z))	BMK_Unigene_099768	-0.87097	0.0239
Zotiraciclib	BMK_Unigene_099768	-0.87097	0.0239
L-Tryptophan, N-(N(2)-(N-(N-(N-L-methionyl-L-alpha-glutamyl)-L-histidyl)-L-phenylalanyl)-L-arginyl)-	BMK_Unigene_099768	-0.87097	0.0239
(2E)-Hept-2-enedioylcarnitine	BMK_Unigene_099768	-0.87097	0.0239
PGP(a-13:0/PGJ2)	BMK_Unigene_099768	-0.87097	0.0239
Pectenotoxin 7	BMK_Unigene_099768	-0.87097	0.0239
23-Acetoxysoladulcidine	BMK_Unigene_099768	-0.87097	0.0239
6,7-Dihydro-7-hydroxyciguatoxin	BMK_Unigene_099768	-0.87097	0.0239
PGP(a-17:0/20:5(7Z,9Z,11E,13E,17Z)-3OH(5,6,15))	BMK_Unigene_099768	-0.87097	0.0239
5-Hydroxymethyldeoxycytidylate	BMK_Unigene_099768	-0.87097	0.0239
Precorrin 5	BMK_Unigene_099768	-0.87097	0.0239
2-Amino-1-[2-(4-fluorophenyl)-3-[(4-fluorophenyl)amino]-5,6-dihydro-8,8-dimethylimidazo[1,2-a]pyrazin-7(8H)-yl]ethanone	BMK_Unigene_099768	-0.87097	0.0239
Rivenprost	BMK_Unigene_099768	-0.87097	0.0239
Diflucortolone	BMK_Unigene_099768	-0.87097	0.0239
Tedizolid phosphate	BMK_Unigene_099768	-0.87097	0.0239
CDP-DG(18:0/18:1(9Z)-O(12,13))	BMK_Unigene_099768	-0.87097	0.0239
Indoxyl glucuronide	BMK_Unigene_099768	-0.87097	0.0239
Triflusulfuron-methyl	BMK_Unigene_099768	-0.87097	0.0239
CDP-DG(22:3(10Z,13Z,16Z)/PGF2alpha)	BMK_Unigene_099768	-0.87097	0.0239
Lopinavir	BMK_Unigene_099768	-0.87097	0.0239
Mocimycin	BMK_Unigene_099768	-0.87097	0.0239
C-Telopeptide	BMK_Unigene_099768	-0.87097	0.0239
dUMP	BMK_Unigene_099768	-0.87097	0.0239
beta-Casomorphin-7	BMK_Unigene_099768	-0.87097	0.0239
PIP(20:0/20:3(8Z,11Z,14Z)-2OH(5,6))	BMK_Unigene_099768	-0.87097	0.0239
PA(LTE4/18:3(9Z,12Z,15Z))	BMK_Unigene_069658	0.935484	0.006109
Zotiraciclib	BMK_Unigene_069658	0.935484	0.006109
L-Tryptophan, N-(N(2)-(N-(N-(N-L-methionyl-L-alpha-glutamyl)-L-histidyl)-L-phenylalanyl)-L-arginyl)-	BMK_Unigene_069658	0.935484	0.006109
(2E)-Hept-2-enedioylcarnitine	BMK_Unigene_069658	1	0
PGP(a-13:0/PGJ2)	BMK_Unigene_069658	0.935484	0.006109
Pneumocandin B0	BMK_Unigene_069658	-0.87097	0.0239
Pectenotoxin 7	BMK_Unigene_069658	0.935484	0.006109
23-Acetoxysoladulcidine	BMK_Unigene_069658	1	0
PGP(a-17:0/20:5(7Z,9Z,11E,13E,17Z)-3OH(5,6,15))	BMK_Unigene_069658	0.935484	0.006109
Precorrin 5	BMK_Unigene_069658	0.935484	0.006109
Betavulgaroside II	BMK_Unigene_069658	0.898027	0.015068
2-Amino-1-[2-(4-fluorophenyl)-3-[(4-fluorophenyl)amino]-5,6-dihydro-8,8-dimethylimidazo[1,2-a]pyrazin-7(8H)-yl]ethanone	BMK_Unigene_069658	0.935484	0.006109
Luteolin 7-O-(2-apiosyl-4-glucosyl-6-malonyl)-glucoside	BMK_Unigene_069658	-0.87097	0.0239
methionine aspartate aspartate	BMK_Unigene_069658	-0.87097	0.0239
5'-Butyrylphosphoinosine	BMK_Unigene_069658	-0.87097	0.0239
Rivenprost	BMK_Unigene_069658	1	0
Diflucortolone	BMK_Unigene_069658	1	0
Tedizolid phosphate	BMK_Unigene_069658	1	0
Indoxyl glucuronide	BMK_Unigene_069658	0.935484	0.006109
Triflusulfuron-methyl	BMK_Unigene_069658	0.935484	0.006109
CDP-DG(22:3(10Z,13Z,16Z)/PGF2alpha)	BMK_Unigene_069658	0.935484	0.006109
Mocimycin	BMK_Unigene_069658	0.935484	0.006109
C-Telopeptide	BMK_Unigene_069658	0.935484	0.006109
dUMP	BMK_Unigene_069658	0.935484	0.006109
beta-Casomorphin-7	BMK_Unigene_069658	0.935484	0.006109
PIP(20:0/20:3(8Z,11Z,14Z)-2OH(5,6))	BMK_Unigene_069658	1	0

## Sheet: DOvsUDO
Integrated application of transcriptomics and metabolomics provides insights into sex differentiation in Mesocentrotus nudus
Table S6. Correlation between the metabolomics and transcriptomics of M. nudus
metabolite ID	gene ID	coefficient	pvalue
PA(LTE4/18:3(9Z,12Z,15Z))	BMK_Unigene_059713	0.935484	0.006109
Zotiraciclib	BMK_Unigene_059713	0.935484	0.006109
Cyclosquamosin D	BMK_Unigene_059713	0.935484	0.006109
Cyclo(Pro-Phe-D-Trp-Lys-Thr-Phe)	BMK_Unigene_059713	0.935484	0.006109
[(2R,3S,4R,5R,6R)-2-(Hydroxymethyl)-4,5-bis[[(3R)-3-hydroxytetradecanoyl]amino]-6-phosphonooxyoxan-3-yl] dihydrogen phosphate	BMK_Unigene_059713	0.935484	0.006109
PGP(a-13:0/PGJ2)	BMK_Unigene_059713	0.935484	0.006109
6,7-Dihydro-7-hydroxyciguatoxin	BMK_Unigene_059713	1	0
PA(18:4(6Z,9Z,12Z,15Z)/LTE4)	BMK_Unigene_059713	0.935484	0.006109
3-oxo-hexanoyl-CoA	BMK_Unigene_059713	1	0
5-Hydroxymethyldeoxycytidylate	BMK_Unigene_059713	1	0
Precorrin 5	BMK_Unigene_059713	0.935484	0.006109
2-Amino-1-[2-(4-fluorophenyl)-3-[(4-fluorophenyl)amino]-5,6-dihydro-8,8-dimethylimidazo[1,2-a]pyrazin-7(8H)-yl]ethanone	BMK_Unigene_059713	0.935484	0.006109
Thioridazine	BMK_Unigene_059713	-0.87097	0.0239
CDP-DG(18:0/18:1(9Z)-O(12,13))	BMK_Unigene_059713	1	0
Indoxyl glucuronide	BMK_Unigene_059713	1	0
PZ-Peptide	BMK_Unigene_059713	0.935484	0.006109
C-Telopeptide	BMK_Unigene_059713	1	0
dUMP	BMK_Unigene_059713	1	0
6,7-Dihydro-7-hydroxyciguatoxin	BMK_Unigene_023075	0.880406	0.020599
3-oxo-hexanoyl-CoA	BMK_Unigene_023075	0.880406	0.020599
5-Hydroxymethyldeoxycytidylate	BMK_Unigene_023075	0.880406	0.020599
CDP-DG(18:0/18:1(9Z)-O(12,13))	BMK_Unigene_023075	0.880406	0.020599
Indoxyl glucuronide	BMK_Unigene_023075	0.880406	0.020599
Lopinavir	BMK_Unigene_023075	0.880406	0.020599
C-Telopeptide	BMK_Unigene_023075	0.880406	0.020599
dUMP	BMK_Unigene_023075	0.880406	0.020599
6,7-Dihydro-7-hydroxyciguatoxin	BMK_Unigene_066853	0.935484	0.006109
3-oxo-hexanoyl-CoA	BMK_Unigene_066853	0.935484	0.006109
5-Hydroxymethyldeoxycytidylate	BMK_Unigene_066853	0.935484	0.006109
Thioridazine	BMK_Unigene_066853	-0.87097	0.0239
CDP-DG(18:0/18:1(9Z)-O(12,13))	BMK_Unigene_066853	0.935484	0.006109
Indoxyl glucuronide	BMK_Unigene_066853	0.935484	0.006109
Lopinavir	BMK_Unigene_066853	0.935484	0.006109
C-Telopeptide	BMK_Unigene_066853	0.935484	0.006109
dUMP	BMK_Unigene_066853	0.935484	0.006109
6,7-Dihydro-7-hydroxyciguatoxin	BMK_Unigene_063033	0.935484	0.006109
3-oxo-hexanoyl-CoA	BMK_Unigene_063033	0.935484	0.006109
5-Hydroxymethyldeoxycytidylate	BMK_Unigene_063033	0.935484	0.006109
Thioridazine	BMK_Unigene_063033	-0.87097	0.0239
CDP-DG(18:0/18:1(9Z)-O(12,13))	BMK_Unigene_063033	0.935484	0.006109
Indoxyl glucuronide	BMK_Unigene_063033	0.935484	0.006109
Lopinavir	BMK_Unigene_063033	0.935484	0.006109
C-Telopeptide	BMK_Unigene_063033	0.935484	0.006109
dUMP	BMK_Unigene_063033	0.935484	0.006109
PA(LTE4/18:3(9Z,12Z,15Z))	BMK_Unigene_045458	0.880406	0.020599
Zotiraciclib	BMK_Unigene_045458	0.880406	0.020599
Cyclosquamosin D	BMK_Unigene_045458	0.880406	0.020599
Cyclo(Pro-Phe-D-Trp-Lys-Thr-Phe)	BMK_Unigene_045458	0.880406	0.020599
[(2R,3S,4R,5R,6R)-2-(Hydroxymethyl)-4,5-bis[[(3R)-3-hydroxytetradecanoyl]amino]-6-phosphonooxyoxan-3-yl] dihydrogen phosphate	BMK_Unigene_045458	0.880406	0.020599
(2E)-Hept-2-enedioylcarnitine	BMK_Unigene_045458	0.941124	0.005098
PGP(a-13:0/PGJ2)	BMK_Unigene_045458	0.880406	0.020599
Pectenotoxin 7	BMK_Unigene_045458	0.941124	0.005098
23-Acetoxysoladulcidine	BMK_Unigene_045458	0.941124	0.005098
PA(18:4(6Z,9Z,12Z,15Z)/LTE4)	BMK_Unigene_045458	0.880406	0.020599
PGP(a-17:0/20:5(7Z,9Z,11E,13E,17Z)-3OH(5,6,15))	BMK_Unigene_045458	0.941124	0.005098
Hordatine B	BMK_Unigene_045458	0.880406	0.020599
Precorrin 5	BMK_Unigene_045458	0.880406	0.020599
Betavulgaroside II	BMK_Unigene_045458	0.941124	0.005098
2-Amino-1-[2-(4-fluorophenyl)-3-[(4-fluorophenyl)amino]-5,6-dihydro-8,8-dimethylimidazo[1,2-a]pyrazin-7(8H)-yl]ethanone	BMK_Unigene_045458	0.880406	0.020599
Thioridazine	BMK_Unigene_045458	-0.88041	0.020599
Rivenprost	BMK_Unigene_045458	0.941124	0.005098
Methionyl-Arginine	BMK_Unigene_045458	0.941124	0.005098
Diflucortolone	BMK_Unigene_045458	0.941124	0.005098
Triflusulfuron-methyl	BMK_Unigene_045458	0.941124	0.005098
PZ-Peptide	BMK_Unigene_045458	0.880406	0.020599
Hordatine B	BMK_Unigene_110390	-0.88041	0.020599
Lopinavir	BMK_Unigene_110390	-0.94112	0.005098
PA(LTE4/18:3(9Z,12Z,15Z))	BMK_Unigene_102405	-0.87097	0.0239
Zotiraciclib	BMK_Unigene_102405	-0.87097	0.0239
Cyclosquamosin D	BMK_Unigene_102405	-0.87097	0.0239
Cyclo(Pro-Phe-D-Trp-Lys-Thr-Phe)	BMK_Unigene_102405	-0.87097	0.0239
[(2R,3S,4R,5R,6R)-2-(Hydroxymethyl)-4,5-bis[[(3R)-3-hydroxytetradecanoyl]amino]-6-phosphonooxyoxan-3-yl] dihydrogen phosphate	BMK_Unigene_102405	-0.87097	0.0239
(2E)-Hept-2-enedioylcarnitine	BMK_Unigene_102405	-0.87097	0.0239
PGP(a-13:0/PGJ2)	BMK_Unigene_102405	-0.87097	0.0239
Pectenotoxin 7	BMK_Unigene_102405	-0.87097	0.0239
23-Acetoxysoladulcidine	BMK_Unigene_102405	-0.87097	0.0239
6,7-Dihydro-7-hydroxyciguatoxin	BMK_Unigene_102405	-0.87097	0.0239
PA(18:4(6Z,9Z,12Z,15Z)/LTE4)	BMK_Unigene_102405	-0.87097	0.0239
3-oxo-hexanoyl-CoA	BMK_Unigene_102405	-0.87097	0.0239
PGP(a-17:0/20:5(7Z,9Z,11E,13E,17Z)-3OH(5,6,15))	BMK_Unigene_102405	-0.87097	0.0239
Hordatine B	BMK_Unigene_102405	-0.87097	0.0239
5-Hydroxymethyldeoxycytidylate	BMK_Unigene_102405	-0.87097	0.0239
Precorrin 5	BMK_Unigene_102405	-0.87097	0.0239
Betavulgaroside II	BMK_Unigene_102405	-0.87097	0.0239
2-Amino-1-[2-(4-fluorophenyl)-3-[(4-fluorophenyl)amino]-5,6-dihydro-8,8-dimethylimidazo[1,2-a]pyrazin-7(8H)-yl]ethanone	BMK_Unigene_102405	-0.87097	0.0239
Thioridazine	BMK_Unigene_102405	1	0
Rivenprost	BMK_Unigene_102405	-0.87097	0.0239
Methionyl-Arginine	BMK_Unigene_102405	-0.87097	0.0239
Diflucortolone	BMK_Unigene_102405	-0.87097	0.0239
CDP-DG(18:0/18:1(9Z)-O(12,13))	BMK_Unigene_102405	-0.87097	0.0239
Indoxyl glucuronide	BMK_Unigene_102405	-0.87097	0.0239
Triflusulfuron-methyl	BMK_Unigene_102405	-0.87097	0.0239
Lopinavir	BMK_Unigene_102405	-0.87097	0.0239
PZ-Peptide	BMK_Unigene_102405	-0.87097	0.0239
C-Telopeptide	BMK_Unigene_102405	-0.87097	0.0239
dUMP	BMK_Unigene_102405	-0.87097	0.0239
(2E)-Hept-2-enedioylcarnitine	BMK_Unigene_156374	-0.83166	0.040124
Pectenotoxin 7	BMK_Unigene_156374	-0.83166	0.040124
23-Acetoxysoladulcidine	BMK_Unigene_156374	-0.83166	0.040124
PGP(a-17:0/20:5(7Z,9Z,11E,13E,17Z)-3OH(5,6,15))	BMK_Unigene_156374	-0.83166	0.040124
Hordatine B	BMK_Unigene_156374	-0.92406	0.008431
Betavulgaroside II	BMK_Unigene_156374	-0.83166	0.040124
Rivenprost	BMK_Unigene_156374	-0.83166	0.040124
Methionyl-Arginine	BMK_Unigene_156374	-0.83166	0.040124
Diflucortolone	BMK_Unigene_156374	-0.83166	0.040124
Triflusulfuron-methyl	BMK_Unigene_156374	-0.83166	0.040124
Lopinavir	BMK_Unigene_156374	-0.92406	0.008431
PA(LTE4/18:3(9Z,12Z,15Z))	BMK_Unigene_059776	0.935484	0.006109
Zotiraciclib	BMK_Unigene_059776	0.935484	0.006109
Cyclosquamosin D	BMK_Unigene_059776	0.935484	0.006109
Cyclo(Pro-Phe-D-Trp-Lys-Thr-Phe)	BMK_Unigene_059776	0.935484	0.006109
[(2R,3S,4R,5R,6R)-2-(Hydroxymethyl)-4,5-bis[[(3R)-3-hydroxytetradecanoyl]amino]-6-phosphonooxyoxan-3-yl] dihydrogen phosphate	BMK_Unigene_059776	0.935484	0.006109
(2E)-Hept-2-enedioylcarnitine	BMK_Unigene_059776	1	0
PGP(a-13:0/PGJ2)	BMK_Unigene_059776	0.935484	0.006109
Pectenotoxin 7	BMK_Unigene_059776	1	0
23-Acetoxysoladulcidine	BMK_Unigene_059776	1	0
PA(18:4(6Z,9Z,12Z,15Z)/LTE4)	BMK_Unigene_059776	0.935484	0.006109
PGP(a-17:0/20:5(7Z,9Z,11E,13E,17Z)-3OH(5,6,15))	BMK_Unigene_059776	1	0
Hordatine B	BMK_Unigene_059776	0.935484	0.006109
Precorrin 5	BMK_Unigene_059776	0.935484	0.006109
Betavulgaroside II	BMK_Unigene_059776	1	0
2-Amino-1-[2-(4-fluorophenyl)-3-[(4-fluorophenyl)amino]-5,6-dihydro-8,8-dimethylimidazo[1,2-a]pyrazin-7(8H)-yl]ethanone	BMK_Unigene_059776	0.935484	0.006109
Thioridazine	BMK_Unigene_059776	-0.87097	0.0239
Rivenprost	BMK_Unigene_059776	1	0
Methionyl-Arginine	BMK_Unigene_059776	1	0
Diflucortolone	BMK_Unigene_059776	1	0
Triflusulfuron-methyl	BMK_Unigene_059776	1	0
CDP-DG(22:3(10Z,13Z,16Z)/PGF2alpha)	BMK_Unigene_059776	0.826184	0.042692
PZ-Peptide	BMK_Unigene_059776	0.935484	0.006109
6,7-Dihydro-7-hydroxyciguatoxin	BMK_Unigene_058048	0.880406	0.020599
3-oxo-hexanoyl-CoA	BMK_Unigene_058048	0.880406	0.020599
5-Hydroxymethyldeoxycytidylate	BMK_Unigene_058048	0.880406	0.020599
Thioridazine	BMK_Unigene_058048	-0.94112	0.005098
CDP-DG(18:0/18:1(9Z)-O(12,13))	BMK_Unigene_058048	0.880406	0.020599
Indoxyl glucuronide	BMK_Unigene_058048	0.880406	0.020599
Lopinavir	BMK_Unigene_058048	0.880406	0.020599
C-Telopeptide	BMK_Unigene_058048	0.880406	0.020599
dUMP	BMK_Unigene_058048	0.880406	0.020599
PA(LTE4/18:3(9Z,12Z,15Z))	BMK_Unigene_148646	-0.87097	0.0239
Zotiraciclib	BMK_Unigene_148646	-0.87097	0.0239
Cyclosquamosin D	BMK_Unigene_148646	-0.87097	0.0239
Cyclo(Pro-Phe-D-Trp-Lys-Thr-Phe)	BMK_Unigene_148646	-0.87097	0.0239
[(2R,3S,4R,5R,6R)-2-(Hydroxymethyl)-4,5-bis[[(3R)-3-hydroxytetradecanoyl]amino]-6-phosphonooxyoxan-3-yl] dihydrogen phosphate	BMK_Unigene_148646	-0.87097	0.0239
(2E)-Hept-2-enedioylcarnitine	BMK_Unigene_148646	-0.87097	0.0239
PGP(a-13:0/PGJ2)	BMK_Unigene_148646	-0.87097	0.0239
Pectenotoxin 7	BMK_Unigene_148646	-0.87097	0.0239
23-Acetoxysoladulcidine	BMK_Unigene_148646	-0.87097	0.0239
6,7-Dihydro-7-hydroxyciguatoxin	BMK_Unigene_148646	-0.87097	0.0239
PA(18:4(6Z,9Z,12Z,15Z)/LTE4)	BMK_Unigene_148646	-0.87097	0.0239
3-oxo-hexanoyl-CoA	BMK_Unigene_148646	-0.87097	0.0239
PGP(a-17:0/20:5(7Z,9Z,11E,13E,17Z)-3OH(5,6,15))	BMK_Unigene_148646	-0.87097	0.0239
Hordatine B	BMK_Unigene_148646	-0.87097	0.0239
5-Hydroxymethyldeoxycytidylate	BMK_Unigene_148646	-0.87097	0.0239
Precorrin 5	BMK_Unigene_148646	-0.87097	0.0239
Betavulgaroside II	BMK_Unigene_148646	-0.87097	0.0239
2-Amino-1-[2-(4-fluorophenyl)-3-[(4-fluorophenyl)amino]-5,6-dihydro-8,8-dimethylimidazo[1,2-a]pyrazin-7(8H)-yl]ethanone	BMK_Unigene_148646	-0.87097	0.0239
Thioridazine	BMK_Unigene_148646	0.935484	0.006109
Rivenprost	BMK_Unigene_148646	-0.87097	0.0239
Methionyl-Arginine	BMK_Unigene_148646	-0.87097	0.0239
Diflucortolone	BMK_Unigene_148646	-0.87097	0.0239
CDP-DG(18:0/18:1(9Z)-O(12,13))	BMK_Unigene_148646	-0.87097	0.0239
Indoxyl glucuronide	BMK_Unigene_148646	-0.87097	0.0239
Triflusulfuron-methyl	BMK_Unigene_148646	-0.87097	0.0239
Lopinavir	BMK_Unigene_148646	-0.87097	0.0239
PZ-Peptide	BMK_Unigene_148646	-0.87097	0.0239
C-Telopeptide	BMK_Unigene_148646	-0.87097	0.0239
dUMP	BMK_Unigene_148646	-0.87097	0.0239
6,7-Dihydro-7-hydroxyciguatoxin	BMK_Unigene_067490	0.880406	0.020599
3-oxo-hexanoyl-CoA	BMK_Unigene_067490	0.880406	0.020599
5-Hydroxymethyldeoxycytidylate	BMK_Unigene_067490	0.880406	0.020599
CDP-DG(18:0/18:1(9Z)-O(12,13))	BMK_Unigene_067490	0.880406	0.020599
Indoxyl glucuronide	BMK_Unigene_067490	0.880406	0.020599
Lopinavir	BMK_Unigene_067490	0.880406	0.020599
C-Telopeptide	BMK_Unigene_067490	0.880406	0.020599
dUMP	BMK_Unigene_067490	0.880406	0.020599
Hordatine B	BMK_Unigene_056058	0.880406	0.020599
Lopinavir	BMK_Unigene_056058	0.941124	0.005098
6,7-Dihydro-7-hydroxyciguatoxin	BMK_Unigene_054107	0.89326	0.016482
3-oxo-hexanoyl-CoA	BMK_Unigene_054107	0.89326	0.016482
5-Hydroxymethyldeoxycytidylate	BMK_Unigene_054107	0.89326	0.016482
Thioridazine	BMK_Unigene_054107	-0.92406	0.008431
CDP-DG(18:0/18:1(9Z)-O(12,13))	BMK_Unigene_054107	0.89326	0.016482
Indoxyl glucuronide	BMK_Unigene_054107	0.89326	0.016482
Lopinavir	BMK_Unigene_054107	0.89326	0.016482
C-Telopeptide	BMK_Unigene_054107	0.89326	0.016482
dUMP	BMK_Unigene_054107	0.89326	0.016482
Hordatine B	BMK_Unigene_056059	0.880406	0.020599
Lopinavir	BMK_Unigene_056059	0.941124	0.005098
Hordatine B	BMK_Unigene_059075	0.880406	0.020599
Lopinavir	BMK_Unigene_059075	0.941124	0.005098
Hordatine B	BMK_Unigene_060550	0.935484	0.006109
Thioridazine	BMK_Unigene_060550	-0.87097	0.0239
Lopinavir	BMK_Unigene_060550	1	0
PA(LTE4/18:3(9Z,12Z,15Z))	BMK_Unigene_002782	-0.83166	0.040124
Zotiraciclib	BMK_Unigene_002782	-0.83166	0.040124
Cyclosquamosin D	BMK_Unigene_002782	-0.83166	0.040124
Cyclo(Pro-Phe-D-Trp-Lys-Thr-Phe)	BMK_Unigene_002782	-0.83166	0.040124
[(2R,3S,4R,5R,6R)-2-(Hydroxymethyl)-4,5-bis[[(3R)-3-hydroxytetradecanoyl]amino]-6-phosphonooxyoxan-3-yl] dihydrogen phosphate	BMK_Unigene_002782	-0.83166	0.040124
PGP(a-13:0/PGJ2)	BMK_Unigene_002782	-0.83166	0.040124
6,7-Dihydro-7-hydroxyciguatoxin	BMK_Unigene_002782	-0.92406	0.008431
PA(18:4(6Z,9Z,12Z,15Z)/LTE4)	BMK_Unigene_002782	-0.83166	0.040124
3-oxo-hexanoyl-CoA	BMK_Unigene_002782	-0.92406	0.008431
5-Hydroxymethyldeoxycytidylate	BMK_Unigene_002782	-0.92406	0.008431
Precorrin 5	BMK_Unigene_002782	-0.83166	0.040124
2-Amino-1-[2-(4-fluorophenyl)-3-[(4-fluorophenyl)amino]-5,6-dihydro-8,8-dimethylimidazo[1,2-a]pyrazin-7(8H)-yl]ethanone	BMK_Unigene_002782	-0.83166	0.040124
CDP-DG(18:0/18:1(9Z)-O(12,13))	BMK_Unigene_002782	-0.92406	0.008431
Indoxyl glucuronide	BMK_Unigene_002782	-0.92406	0.008431
Lopinavir	BMK_Unigene_002782	-0.83166	0.040124
PZ-Peptide	BMK_Unigene_002782	-0.83166	0.040124
C-Telopeptide	BMK_Unigene_002782	-0.92406	0.008431
dUMP	BMK_Unigene_002782	-0.92406	0.008431
6,7-Dihydro-7-hydroxyciguatoxin	BMK_Unigene_061025	0.935484	0.006109
3-oxo-hexanoyl-CoA	BMK_Unigene_061025	0.935484	0.006109
5-Hydroxymethyldeoxycytidylate	BMK_Unigene_061025	0.935484	0.006109
Thioridazine	BMK_Unigene_061025	-0.87097	0.0239
CDP-DG(18:0/18:1(9Z)-O(12,13))	BMK_Unigene_061025	0.935484	0.006109
Indoxyl glucuronide	BMK_Unigene_061025	0.935484	0.006109
Lopinavir	BMK_Unigene_061025	0.935484	0.006109
C-Telopeptide	BMK_Unigene_061025	0.935484	0.006109
dUMP	BMK_Unigene_061025	0.935484	0.006109
6,7-Dihydro-7-hydroxyciguatoxin	BMK_Unigene_022059	0.935484	0.006109
3-oxo-hexanoyl-CoA	BMK_Unigene_022059	0.935484	0.006109
5-Hydroxymethyldeoxycytidylate	BMK_Unigene_022059	0.935484	0.006109
Thioridazine	BMK_Unigene_022059	-0.87097	0.0239
CDP-DG(18:0/18:1(9Z)-O(12,13))	BMK_Unigene_022059	0.935484	0.006109
Indoxyl glucuronide	BMK_Unigene_022059	0.935484	0.006109
Lopinavir	BMK_Unigene_022059	0.935484	0.006109
C-Telopeptide	BMK_Unigene_022059	0.935484	0.006109
dUMP	BMK_Unigene_022059	0.935484	0.006109
6,7-Dihydro-7-hydroxyciguatoxin	BMK_Unigene_051381	0.880406	0.020599
3-oxo-hexanoyl-CoA	BMK_Unigene_051381	0.880406	0.020599
5-Hydroxymethyldeoxycytidylate	BMK_Unigene_051381	0.880406	0.020599
CDP-DG(18:0/18:1(9Z)-O(12,13))	BMK_Unigene_051381	0.880406	0.020599
Indoxyl glucuronide	BMK_Unigene_051381	0.880406	0.020599
Lopinavir	BMK_Unigene_051381	0.880406	0.020599
C-Telopeptide	BMK_Unigene_051381	0.880406	0.020599
dUMP	BMK_Unigene_051381	0.880406	0.020599
6,7-Dihydro-7-hydroxyciguatoxin	BMK_Unigene_069928	0.935484	0.006109
3-oxo-hexanoyl-CoA	BMK_Unigene_069928	0.935484	0.006109
5-Hydroxymethyldeoxycytidylate	BMK_Unigene_069928	0.935484	0.006109
Thioridazine	BMK_Unigene_069928	-0.87097	0.0239
CDP-DG(18:0/18:1(9Z)-O(12,13))	BMK_Unigene_069928	0.935484	0.006109
Indoxyl glucuronide	BMK_Unigene_069928	0.935484	0.006109
Lopinavir	BMK_Unigene_069928	0.935484	0.006109
C-Telopeptide	BMK_Unigene_069928	0.935484	0.006109
dUMP	BMK_Unigene_069928	0.935484	0.006109
6,7-Dihydro-7-hydroxyciguatoxin	BMK_Unigene_069020	0.935484	0.006109
3-oxo-hexanoyl-CoA	BMK_Unigene_069020	0.935484	0.006109
5-Hydroxymethyldeoxycytidylate	BMK_Unigene_069020	0.935484	0.006109
Thioridazine	BMK_Unigene_069020	-0.87097	0.0239
CDP-DG(18:0/18:1(9Z)-O(12,13))	BMK_Unigene_069020	0.935484	0.006109
Indoxyl glucuronide	BMK_Unigene_069020	0.935484	0.006109
Lopinavir	BMK_Unigene_069020	0.935484	0.006109
C-Telopeptide	BMK_Unigene_069020	0.935484	0.006109
dUMP	BMK_Unigene_069020	0.935484	0.006109
PA(LTE4/18:3(9Z,12Z,15Z))	BMK_Unigene_177953	0.880406	0.020599
Zotiraciclib	BMK_Unigene_177953	0.880406	0.020599
Cyclosquamosin D	BMK_Unigene_177953	0.880406	0.020599
Cyclo(Pro-Phe-D-Trp-Lys-Thr-Phe)	BMK_Unigene_177953	0.880406	0.020599
[(2R,3S,4R,5R,6R)-2-(Hydroxymethyl)-4,5-bis[[(3R)-3-hydroxytetradecanoyl]amino]-6-phosphonooxyoxan-3-yl] dihydrogen phosphate	BMK_Unigene_177953	0.880406	0.020599
PGP(a-13:0/PGJ2)	BMK_Unigene_177953	0.880406	0.020599
6,7-Dihydro-7-hydroxyciguatoxin	BMK_Unigene_177953	0.941124	0.005098
PA(18:4(6Z,9Z,12Z,15Z)/LTE4)	BMK_Unigene_177953	0.880406	0.020599
3-oxo-hexanoyl-CoA	BMK_Unigene_177953	0.941124	0.005098
5-Hydroxymethyldeoxycytidylate	BMK_Unigene_177953	0.941124	0.005098
Precorrin 5	BMK_Unigene_177953	0.880406	0.020599
2-Amino-1-[2-(4-fluorophenyl)-3-[(4-fluorophenyl)amino]-5,6-dihydro-8,8-dimethylimidazo[1,2-a]pyrazin-7(8H)-yl]ethanone	BMK_Unigene_177953	0.880406	0.020599
Thioridazine	BMK_Unigene_177953	-0.88041	0.020599
CDP-DG(18:0/18:1(9Z)-O(12,13))	BMK_Unigene_177953	0.941124	0.005098
Indoxyl glucuronide	BMK_Unigene_177953	0.941124	0.005098
PZ-Peptide	BMK_Unigene_177953	0.880406	0.020599
C-Telopeptide	BMK_Unigene_177953	0.941124	0.005098
dUMP	BMK_Unigene_177953	0.941124	0.005098
(2E)-Hept-2-enedioylcarnitine	BMK_Unigene_183868	-0.83166	0.040124
Pectenotoxin 7	BMK_Unigene_183868	-0.83166	0.040124
23-Acetoxysoladulcidine	BMK_Unigene_183868	-0.83166	0.040124
PGP(a-17:0/20:5(7Z,9Z,11E,13E,17Z)-3OH(5,6,15))	BMK_Unigene_183868	-0.83166	0.040124
Hordatine B	BMK_Unigene_183868	-0.92406	0.008431
Betavulgaroside II	BMK_Unigene_183868	-0.83166	0.040124
Rivenprost	BMK_Unigene_183868	-0.83166	0.040124
Methionyl-Arginine	BMK_Unigene_183868	-0.83166	0.040124
Diflucortolone	BMK_Unigene_183868	-0.83166	0.040124
Triflusulfuron-methyl	BMK_Unigene_183868	-0.83166	0.040124
Lopinavir	BMK_Unigene_183868	-0.92406	0.008431
6,7-Dihydro-7-hydroxyciguatoxin	BMK_Unigene_060332	0.880406	0.020599
3-oxo-hexanoyl-CoA	BMK_Unigene_060332	0.880406	0.020599
5-Hydroxymethyldeoxycytidylate	BMK_Unigene_060332	0.880406	0.020599
Thioridazine	BMK_Unigene_060332	-0.88041	0.020599
CDP-DG(18:0/18:1(9Z)-O(12,13))	BMK_Unigene_060332	0.880406	0.020599
Indoxyl glucuronide	BMK_Unigene_060332	0.880406	0.020599
Lopinavir	BMK_Unigene_060332	0.880406	0.020599
C-Telopeptide	BMK_Unigene_060332	0.880406	0.020599
dUMP	BMK_Unigene_060332	0.880406	0.020599
6,7-Dihydro-7-hydroxyciguatoxin	BMK_Unigene_067921	0.935484	0.006109
3-oxo-hexanoyl-CoA	BMK_Unigene_067921	0.935484	0.006109
5-Hydroxymethyldeoxycytidylate	BMK_Unigene_067921	0.935484	0.006109
Thioridazine	BMK_Unigene_067921	-0.87097	0.0239
CDP-DG(18:0/18:1(9Z)-O(12,13))	BMK_Unigene_067921	0.935484	0.006109
Indoxyl glucuronide	BMK_Unigene_067921	0.935484	0.006109
Lopinavir	BMK_Unigene_067921	0.935484	0.006109
C-Telopeptide	BMK_Unigene_067921	0.935484	0.006109
dUMP	BMK_Unigene_067921	0.935484	0.006109
PA(LTE4/18:3(9Z,12Z,15Z))	BMK_Unigene_068320	0.935484	0.006109
Zotiraciclib	BMK_Unigene_068320	0.935484	0.006109
Cyclosquamosin D	BMK_Unigene_068320	0.935484	0.006109
Cyclo(Pro-Phe-D-Trp-Lys-Thr-Phe)	BMK_Unigene_068320	0.935484	0.006109
[(2R,3S,4R,5R,6R)-2-(Hydroxymethyl)-4,5-bis[[(3R)-3-hydroxytetradecanoyl]amino]-6-phosphonooxyoxan-3-yl] dihydrogen phosphate	BMK_Unigene_068320	0.935484	0.006109
(2E)-Hept-2-enedioylcarnitine	BMK_Unigene_068320	1	0
PGP(a-13:0/PGJ2)	BMK_Unigene_068320	0.935484	0.006109
Pectenotoxin 7	BMK_Unigene_068320	1	0
23-Acetoxysoladulcidine	BMK_Unigene_068320	1	0
PA(18:4(6Z,9Z,12Z,15Z)/LTE4)	BMK_Unigene_068320	0.935484	0.006109
PGP(a-17:0/20:5(7Z,9Z,11E,13E,17Z)-3OH(5,6,15))	BMK_Unigene_068320	1	0
Hordatine B	BMK_Unigene_068320	0.935484	0.006109
Precorrin 5	BMK_Unigene_068320	0.935484	0.006109
Betavulgaroside II	BMK_Unigene_068320	1	0
2-Amino-1-[2-(4-fluorophenyl)-3-[(4-fluorophenyl)amino]-5,6-dihydro-8,8-dimethylimidazo[1,2-a]pyrazin-7(8H)-yl]ethanone	BMK_Unigene_068320	0.935484	0.006109
Thioridazine	BMK_Unigene_068320	-0.87097	0.0239
Rivenprost	BMK_Unigene_068320	1	0
Methionyl-Arginine	BMK_Unigene_068320	1	0
Diflucortolone	BMK_Unigene_068320	1	0
Triflusulfuron-methyl	BMK_Unigene_068320	1	0
CDP-DG(22:3(10Z,13Z,16Z)/PGF2alpha)	BMK_Unigene_068320	0.826184	0.042692
PZ-Peptide	BMK_Unigene_068320	0.935484	0.006109
6,7-Dihydro-7-hydroxyciguatoxin	BMK_Unigene_096423	0.880406	0.020599
3-oxo-hexanoyl-CoA	BMK_Unigene_096423	0.880406	0.020599
5-Hydroxymethyldeoxycytidylate	BMK_Unigene_096423	0.880406	0.020599
Thioridazine	BMK_Unigene_096423	-0.88041	0.020599
CDP-DG(18:0/18:1(9Z)-O(12,13))	BMK_Unigene_096423	0.880406	0.020599
Indoxyl glucuronide	BMK_Unigene_096423	0.880406	0.020599
Lopinavir	BMK_Unigene_096423	0.880406	0.020599
C-Telopeptide	BMK_Unigene_096423	0.880406	0.020599
dUMP	BMK_Unigene_096423	0.880406	0.020599
Hordatine B	BMK_Unigene_045442	0.935484	0.006109
Thioridazine	BMK_Unigene_045442	-0.87097	0.0239
Lopinavir	BMK_Unigene_045442	1	0

## Sheet: DTvsUDT
Integrated application of transcriptomics and metabolomics provides insights into sex differentiation in Mesocentrotus nudus
Table S6. Correlation between the metabolomics and transcriptomics of M. nudus
metabolite ID	gene ID	coefficient	pvalue
Pneumocandin B0	BMK_Unigene_100252	0.935484	0.006109
PIP(22:3(10Z,13Z,16Z)/20:4(5Z,8Z,11Z,14Z)-OH(20))	BMK_Unigene_100252	-0.87097	0.0239
Elaterinide	BMK_Unigene_100252	-0.87097	0.0239
CDP-DG(18:2(9Z,11Z)/PGE2)	BMK_Unigene_100252	-0.87097	0.0239
CDP-DG(20:2(11Z,14Z)/PGE2)	BMK_Unigene_100252	-0.87097	0.0239
Ethyl 4-[[2-[[(5Z)-5-(2,6-dioxo-1,3-dipropylpurin-8-ylidene)-1-methyl-2H-pyrazol-3-yl]oxy]acetyl]amino]benzoate	BMK_Unigene_100252	-0.87097	0.0239
CDP-DG(a-21:0/PGF2alpha)	BMK_Unigene_100252	-0.87097	0.0239
Kaempferol 3-rhamnosyl-(1->3)(4'''-acetylrhamnosyl)(1->6)-glucoside	BMK_Unigene_100252	0.826184	0.042692
Bikoeniquinone A	BMK_Unigene_100252	-0.87097	0.0239
S-(2-Carboxyethyl)-L-cysteine	BMK_Unigene_100252	-0.87097	0.0239
CDP-DG(20:3(5Z,8Z,11Z)/TXB2)	BMK_Unigene_100252	-0.87097	0.0239
Hydratopyrrhoxanthinol	BMK_Unigene_100252	-0.87097	0.0239
Betalamic acid	BMK_Unigene_100252	-0.87097	0.0239
Laccase	BMK_Unigene_100252	-0.87097	0.0239
Bis(glutathionyl)spermine disulfide	BMK_Unigene_100252	-0.87097	0.0239
Ganglioside GM3 (d18:1/12:0)	BMK_Unigene_100252	-0.87097	0.0239
Asp Tyr Met	BMK_Unigene_100252	-0.87097	0.0239
2-Hydroxy-6-tridecylbenzoic acid	BMK_Unigene_100252	-0.87097	0.0239
PGP(16:0/PGF2alpha)	BMK_Unigene_100252	-0.87097	0.0239
Trihydroxystearic acid	BMK_Unigene_100252	-0.87097	0.0239
Mauritine A	BMK_Unigene_100252	-0.87097	0.0239
PS(14:1(9Z)/15:0)	BMK_Unigene_100252	-0.87097	0.0239
PGP(6 keto-PGF1alpha/i-22:0)	BMK_Unigene_100252	-0.87097	0.0239
Sulfo-phospho-vanillin	BMK_Unigene_100252	-0.87097	0.0239
Pneumocandin B0	BMK_Unigene_060977	0.935484	0.006109
PIP(22:3(10Z,13Z,16Z)/20:4(5Z,8Z,11Z,14Z)-OH(20))	BMK_Unigene_060977	-0.87097	0.0239
Elaterinide	BMK_Unigene_060977	-0.87097	0.0239
CDP-DG(18:2(9Z,11Z)/PGE2)	BMK_Unigene_060977	-0.87097	0.0239
CDP-DG(20:2(11Z,14Z)/PGE2)	BMK_Unigene_060977	-0.87097	0.0239
Ethyl 4-[[2-[[(5Z)-5-(2,6-dioxo-1,3-dipropylpurin-8-ylidene)-1-methyl-2H-pyrazol-3-yl]oxy]acetyl]amino]benzoate	BMK_Unigene_060977	-0.87097	0.0239
CDP-DG(a-21:0/PGF2alpha)	BMK_Unigene_060977	-0.87097	0.0239
Kaempferol 3-rhamnosyl-(1->3)(4'''-acetylrhamnosyl)(1->6)-glucoside	BMK_Unigene_060977	0.826184	0.042692
Bikoeniquinone A	BMK_Unigene_060977	-0.87097	0.0239
S-(2-Carboxyethyl)-L-cysteine	BMK_Unigene_060977	-0.87097	0.0239
CDP-DG(20:3(5Z,8Z,11Z)/TXB2)	BMK_Unigene_060977	-0.87097	0.0239
Hydratopyrrhoxanthinol	BMK_Unigene_060977	-0.87097	0.0239
Betalamic acid	BMK_Unigene_060977	-0.87097	0.0239
Laccase	BMK_Unigene_060977	-0.87097	0.0239
Bis(glutathionyl)spermine disulfide	BMK_Unigene_060977	-0.87097	0.0239
Ganglioside GM3 (d18:1/12:0)	BMK_Unigene_060977	-0.87097	0.0239
Asp Tyr Met	BMK_Unigene_060977	-0.87097	0.0239
2-Hydroxy-6-tridecylbenzoic acid	BMK_Unigene_060977	-0.87097	0.0239
PGP(16:0/PGF2alpha)	BMK_Unigene_060977	-0.87097	0.0239
Trihydroxystearic acid	BMK_Unigene_060977	-0.87097	0.0239
Mauritine A	BMK_Unigene_060977	-0.87097	0.0239
PS(14:1(9Z)/15:0)	BMK_Unigene_060977	-0.87097	0.0239
PGP(6 keto-PGF1alpha/i-22:0)	BMK_Unigene_060977	-0.87097	0.0239
Sulfo-phospho-vanillin	BMK_Unigene_060977	-0.87097	0.0239
Pneumocandin B0	BMK_Unigene_096886	0.935484	0.006109
PIP(22:3(10Z,13Z,16Z)/20:4(5Z,8Z,11Z,14Z)-OH(20))	BMK_Unigene_096886	-0.87097	0.0239
Elaterinide	BMK_Unigene_096886	-0.87097	0.0239
CDP-DG(18:2(9Z,11Z)/PGE2)	BMK_Unigene_096886	-0.87097	0.0239
CDP-DG(20:2(11Z,14Z)/PGE2)	BMK_Unigene_096886	-0.87097	0.0239
Ethyl 4-[[2-[[(5Z)-5-(2,6-dioxo-1,3-dipropylpurin-8-ylidene)-1-methyl-2H-pyrazol-3-yl]oxy]acetyl]amino]benzoate	BMK_Unigene_096886	-0.87097	0.0239
CDP-DG(a-21:0/PGF2alpha)	BMK_Unigene_096886	-0.87097	0.0239
Kaempferol 3-rhamnosyl-(1->3)(4'''-acetylrhamnosyl)(1->6)-glucoside	BMK_Unigene_096886	0.826184	0.042692
Bikoeniquinone A	BMK_Unigene_096886	-0.87097	0.0239
S-(2-Carboxyethyl)-L-cysteine	BMK_Unigene_096886	-0.87097	0.0239
CDP-DG(20:3(5Z,8Z,11Z)/TXB2)	BMK_Unigene_096886	-0.87097	0.0239
Hydratopyrrhoxanthinol	BMK_Unigene_096886	-0.87097	0.0239
Betalamic acid	BMK_Unigene_096886	-0.87097	0.0239
Laccase	BMK_Unigene_096886	-0.87097	0.0239
Bis(glutathionyl)spermine disulfide	BMK_Unigene_096886	-0.87097	0.0239
Ganglioside GM3 (d18:1/12:0)	BMK_Unigene_096886	-0.87097	0.0239
Asp Tyr Met	BMK_Unigene_096886	-0.87097	0.0239
2-Hydroxy-6-tridecylbenzoic acid	BMK_Unigene_096886	-0.87097	0.0239
PGP(16:0/PGF2alpha)	BMK_Unigene_096886	-0.87097	0.0239
Trihydroxystearic acid	BMK_Unigene_096886	-0.87097	0.0239
Mauritine A	BMK_Unigene_096886	-0.87097	0.0239
PS(14:1(9Z)/15:0)	BMK_Unigene_096886	-0.87097	0.0239
PGP(6 keto-PGF1alpha/i-22:0)	BMK_Unigene_096886	-0.87097	0.0239
Sulfo-phospho-vanillin	BMK_Unigene_096886	-0.87097	0.0239
Pneumocandin B0	BMK_Unigene_098730	0.935484	0.006109
PIP(22:3(10Z,13Z,16Z)/20:4(5Z,8Z,11Z,14Z)-OH(20))	BMK_Unigene_098730	-0.87097	0.0239
Elaterinide	BMK_Unigene_098730	-0.87097	0.0239
CDP-DG(18:2(9Z,11Z)/PGE2)	BMK_Unigene_098730	-0.87097	0.0239
CDP-DG(20:2(11Z,14Z)/PGE2)	BMK_Unigene_098730	-0.87097	0.0239
Ethyl 4-[[2-[[(5Z)-5-(2,6-dioxo-1,3-dipropylpurin-8-ylidene)-1-methyl-2H-pyrazol-3-yl]oxy]acetyl]amino]benzoate	BMK_Unigene_098730	-0.87097	0.0239
CDP-DG(a-21:0/PGF2alpha)	BMK_Unigene_098730	-0.87097	0.0239
Kaempferol 3-rhamnosyl-(1->3)(4'''-acetylrhamnosyl)(1->6)-glucoside	BMK_Unigene_098730	0.826184	0.042692
Bikoeniquinone A	BMK_Unigene_098730	-0.87097	0.0239
S-(2-Carboxyethyl)-L-cysteine	BMK_Unigene_098730	-0.87097	0.0239
CDP-DG(20:3(5Z,8Z,11Z)/TXB2)	BMK_Unigene_098730	-0.87097	0.0239
Hydratopyrrhoxanthinol	BMK_Unigene_098730	-0.87097	0.0239
Betalamic acid	BMK_Unigene_098730	-0.87097	0.0239
Laccase	BMK_Unigene_098730	-0.87097	0.0239
Bis(glutathionyl)spermine disulfide	BMK_Unigene_098730	-0.87097	0.0239
Ganglioside GM3 (d18:1/12:0)	BMK_Unigene_098730	-0.87097	0.0239
Asp Tyr Met	BMK_Unigene_098730	-0.87097	0.0239
2-Hydroxy-6-tridecylbenzoic acid	BMK_Unigene_098730	-0.87097	0.0239
PGP(16:0/PGF2alpha)	BMK_Unigene_098730	-0.87097	0.0239
Trihydroxystearic acid	BMK_Unigene_098730	-0.87097	0.0239
Mauritine A	BMK_Unigene_098730	-0.87097	0.0239
PS(14:1(9Z)/15:0)	BMK_Unigene_098730	-0.87097	0.0239
PGP(6 keto-PGF1alpha/i-22:0)	BMK_Unigene_098730	-0.87097	0.0239
Sulfo-phospho-vanillin	BMK_Unigene_098730	-0.87097	0.0239
Pneumocandin B0	BMK_Unigene_098050	0.935484	0.006109
PIP(22:3(10Z,13Z,16Z)/20:4(5Z,8Z,11Z,14Z)-OH(20))	BMK_Unigene_098050	-0.87097	0.0239
Elaterinide	BMK_Unigene_098050	-0.87097	0.0239
CDP-DG(18:2(9Z,11Z)/PGE2)	BMK_Unigene_098050	-0.87097	0.0239
CDP-DG(20:2(11Z,14Z)/PGE2)	BMK_Unigene_098050	-0.87097	0.0239
Ethyl 4-[[2-[[(5Z)-5-(2,6-dioxo-1,3-dipropylpurin-8-ylidene)-1-methyl-2H-pyrazol-3-yl]oxy]acetyl]amino]benzoate	BMK_Unigene_098050	-0.87097	0.0239
CDP-DG(a-21:0/PGF2alpha)	BMK_Unigene_098050	-0.87097	0.0239
Kaempferol 3-rhamnosyl-(1->3)(4'''-acetylrhamnosyl)(1->6)-glucoside	BMK_Unigene_098050	0.826184	0.042692
Bikoeniquinone A	BMK_Unigene_098050	-0.87097	0.0239
S-(2-Carboxyethyl)-L-cysteine	BMK_Unigene_098050	-0.87097	0.0239
CDP-DG(20:3(5Z,8Z,11Z)/TXB2)	BMK_Unigene_098050	-0.87097	0.0239
Hydratopyrrhoxanthinol	BMK_Unigene_098050	-0.87097	0.0239
Betalamic acid	BMK_Unigene_098050	-0.87097	0.0239
Laccase	BMK_Unigene_098050	-0.87097	0.0239
Bis(glutathionyl)spermine disulfide	BMK_Unigene_098050	-0.87097	0.0239
Ganglioside GM3 (d18:1/12:0)	BMK_Unigene_098050	-0.87097	0.0239
Asp Tyr Met	BMK_Unigene_098050	-0.87097	0.0239
2-Hydroxy-6-tridecylbenzoic acid	BMK_Unigene_098050	-0.87097	0.0239
PGP(16:0/PGF2alpha)	BMK_Unigene_098050	-0.87097	0.0239
Trihydroxystearic acid	BMK_Unigene_098050	-0.87097	0.0239
Mauritine A	BMK_Unigene_098050	-0.87097	0.0239
PS(14:1(9Z)/15:0)	BMK_Unigene_098050	-0.87097	0.0239
PGP(6 keto-PGF1alpha/i-22:0)	BMK_Unigene_098050	-0.87097	0.0239
Sulfo-phospho-vanillin	BMK_Unigene_098050	-0.87097	0.0239
Pneumocandin B0	BMK_Unigene_095970	0.935484	0.006109
PIP(22:3(10Z,13Z,16Z)/20:4(5Z,8Z,11Z,14Z)-OH(20))	BMK_Unigene_095970	-0.87097	0.0239
Elaterinide	BMK_Unigene_095970	-0.87097	0.0239
CDP-DG(18:2(9Z,11Z)/PGE2)	BMK_Unigene_095970	-0.87097	0.0239
CDP-DG(20:2(11Z,14Z)/PGE2)	BMK_Unigene_095970	-0.87097	0.0239
Ethyl 4-[[2-[[(5Z)-5-(2,6-dioxo-1,3-dipropylpurin-8-ylidene)-1-methyl-2H-pyrazol-3-yl]oxy]acetyl]amino]benzoate	BMK_Unigene_095970	-0.87097	0.0239
CDP-DG(a-21:0/PGF2alpha)	BMK_Unigene_095970	-0.87097	0.0239
Kaempferol 3-rhamnosyl-(1->3)(4'''-acetylrhamnosyl)(1->6)-glucoside	BMK_Unigene_095970	0.826184	0.042692
Bikoeniquinone A	BMK_Unigene_095970	-0.87097	0.0239
S-(2-Carboxyethyl)-L-cysteine	BMK_Unigene_095970	-0.87097	0.0239
CDP-DG(20:3(5Z,8Z,11Z)/TXB2)	BMK_Unigene_095970	-0.87097	0.0239
Hydratopyrrhoxanthinol	BMK_Unigene_095970	-0.87097	0.0239
Betalamic acid	BMK_Unigene_095970	-0.87097	0.0239
Laccase	BMK_Unigene_095970	-0.87097	0.0239
Bis(glutathionyl)spermine disulfide	BMK_Unigene_095970	-0.87097	0.0239
Ganglioside GM3 (d18:1/12:0)	BMK_Unigene_095970	-0.87097	0.0239
Asp Tyr Met	BMK_Unigene_095970	-0.87097	0.0239
2-Hydroxy-6-tridecylbenzoic acid	BMK_Unigene_095970	-0.87097	0.0239
PGP(16:0/PGF2alpha)	BMK_Unigene_095970	-0.87097	0.0239
Trihydroxystearic acid	BMK_Unigene_095970	-0.87097	0.0239
Mauritine A	BMK_Unigene_095970	-0.87097	0.0239
PS(14:1(9Z)/15:0)	BMK_Unigene_095970	-0.87097	0.0239
PGP(6 keto-PGF1alpha/i-22:0)	BMK_Unigene_095970	-0.87097	0.0239
Sulfo-phospho-vanillin	BMK_Unigene_095970	-0.87097	0.0239
Pneumocandin B0	BMK_Unigene_104199	0.89326	0.016482
PIP(22:3(10Z,13Z,16Z)/20:4(5Z,8Z,11Z,14Z)-OH(20))	BMK_Unigene_104199	-0.83166	0.040124
CDP-DG(18:2(9Z,11Z)/PGE2)	BMK_Unigene_104199	-0.92406	0.008431
CDP-DG(20:2(11Z,14Z)/PGE2)	BMK_Unigene_104199	-0.92406	0.008431
Ethyl 4-[[2-[[(5Z)-5-(2,6-dioxo-1,3-dipropylpurin-8-ylidene)-1-methyl-2H-pyrazol-3-yl]oxy]acetyl]amino]benzoate	BMK_Unigene_104199	-0.83166	0.040124
CDP-DG(a-21:0/PGF2alpha)	BMK_Unigene_104199	-0.92406	0.008431
Bikoeniquinone A	BMK_Unigene_104199	-0.92406	0.008431
CDP-DG(20:3(5Z,8Z,11Z)/TXB2)	BMK_Unigene_104199	-0.92406	0.008431
Hydratopyrrhoxanthinol	BMK_Unigene_104199	-0.92406	0.008431
Laccase	BMK_Unigene_104199	-0.92406	0.008431
Bis(glutathionyl)spermine disulfide	BMK_Unigene_104199	-0.92406	0.008431
Ganglioside GM3 (d18:1/12:0)	BMK_Unigene_104199	-0.83166	0.040124
Asp Tyr Met	BMK_Unigene_104199	-0.92406	0.008431
2-Hydroxy-6-tridecylbenzoic acid	BMK_Unigene_104199	-0.83166	0.040124
PGP(16:0/PGF2alpha)	BMK_Unigene_104199	-0.92406	0.008431
Trihydroxystearic acid	BMK_Unigene_104199	-0.92406	0.008431
Mauritine A	BMK_Unigene_104199	-0.83166	0.040124
PS(14:1(9Z)/15:0)	BMK_Unigene_104199	-0.92406	0.008431
PGP(6 keto-PGF1alpha/i-22:0)	BMK_Unigene_104199	-0.83166	0.040124
Sulfo-phospho-vanillin	BMK_Unigene_104199	-0.92406	0.008431
(9Z)-Nonadec-9-enoylcarnitine	BMK_Unigene_104199	-0.82319	0.044127
Pneumocandin B0	BMK_Unigene_099768	0.89326	0.016482
Elaterinide	BMK_Unigene_099768	-0.92406	0.008431
Ethyl 4-[[2-[[(5Z)-5-(2,6-dioxo-1,3-dipropylpurin-8-ylidene)-1-methyl-2H-pyrazol-3-yl]oxy]acetyl]amino]benzoate	BMK_Unigene_099768	-0.92406	0.008431
Bikoeniquinone A	BMK_Unigene_099768	-0.83166	0.040124
S-(2-Carboxyethyl)-L-cysteine	BMK_Unigene_099768	-0.92406	0.008431
Betalamic acid	BMK_Unigene_099768	-0.92406	0.008431
Laccase	BMK_Unigene_099768	-0.83166	0.040124
Bis(glutathionyl)spermine disulfide	BMK_Unigene_099768	-0.83166	0.040124
Trihydroxystearic acid	BMK_Unigene_099768	-0.83166	0.040124
Sulfo-phospho-vanillin	BMK_Unigene_099768	-0.83166	0.040124
Pneumocandin B0	BMK_Unigene_096476	0.880406	0.020599
PIP(22:3(10Z,13Z,16Z)/20:4(5Z,8Z,11Z,14Z)-OH(20))	BMK_Unigene_096476	-0.88041	0.020599
CDP-DG(18:2(9Z,11Z)/PGE2)	BMK_Unigene_096476	-0.94112	0.005098
CDP-DG(20:2(11Z,14Z)/PGE2)	BMK_Unigene_096476	-0.94112	0.005098
CDP-DG(a-21:0/PGF2alpha)	BMK_Unigene_096476	-0.94112	0.005098
Bikoeniquinone A	BMK_Unigene_096476	-0.88041	0.020599
CDP-DG(20:3(5Z,8Z,11Z)/TXB2)	BMK_Unigene_096476	-0.94112	0.005098
Hydratopyrrhoxanthinol	BMK_Unigene_096476	-0.94112	0.005098
Laccase	BMK_Unigene_096476	-0.88041	0.020599
Bis(glutathionyl)spermine disulfide	BMK_Unigene_096476	-0.88041	0.020599
Ganglioside GM3 (d18:1/12:0)	BMK_Unigene_096476	-0.88041	0.020599
Asp Tyr Met	BMK_Unigene_096476	-0.94112	0.005098
2-Hydroxy-6-tridecylbenzoic acid	BMK_Unigene_096476	-0.88041	0.020599
PGP(16:0/PGF2alpha)	BMK_Unigene_096476	-0.94112	0.005098
Trihydroxystearic acid	BMK_Unigene_096476	-0.88041	0.020599
Mauritine A	BMK_Unigene_096476	-0.88041	0.020599
PS(14:1(9Z)/15:0)	BMK_Unigene_096476	-0.94112	0.005098
PGP(6 keto-PGF1alpha/i-22:0)	BMK_Unigene_096476	-0.88041	0.020599
Sulfo-phospho-vanillin	BMK_Unigene_096476	-0.88041	0.020599
Pneumocandin B0	BMK_Unigene_095495	0.89326	0.016482
PIP(22:3(10Z,13Z,16Z)/20:4(5Z,8Z,11Z,14Z)-OH(20))	BMK_Unigene_095495	-0.83166	0.040124
CDP-DG(18:2(9Z,11Z)/PGE2)	BMK_Unigene_095495	-0.92406	0.008431
CDP-DG(20:2(11Z,14Z)/PGE2)	BMK_Unigene_095495	-0.92406	0.008431
Ethyl 4-[[2-[[(5Z)-5-(2,6-dioxo-1,3-dipropylpurin-8-ylidene)-1-methyl-2H-pyrazol-3-yl]oxy]acetyl]amino]benzoate	BMK_Unigene_095495	-0.83166	0.040124
CDP-DG(a-21:0/PGF2alpha)	BMK_Unigene_095495	-0.92406	0.008431
Bikoeniquinone A	BMK_Unigene_095495	-0.92406	0.008431
CDP-DG(20:3(5Z,8Z,11Z)/TXB2)	BMK_Unigene_095495	-0.92406	0.008431
Hydratopyrrhoxanthinol	BMK_Unigene_095495	-0.92406	0.008431
Laccase	BMK_Unigene_095495	-0.92406	0.008431
Bis(glutathionyl)spermine disulfide	BMK_Unigene_095495	-0.92406	0.008431
Ganglioside GM3 (d18:1/12:0)	BMK_Unigene_095495	-0.83166	0.040124
Asp Tyr Met	BMK_Unigene_095495	-0.92406	0.008431
2-Hydroxy-6-tridecylbenzoic acid	BMK_Unigene_095495	-0.83166	0.040124
PGP(16:0/PGF2alpha)	BMK_Unigene_095495	-0.92406	0.008431
Trihydroxystearic acid	BMK_Unigene_095495	-0.92406	0.008431
Mauritine A	BMK_Unigene_095495	-0.83166	0.040124
PS(14:1(9Z)/15:0)	BMK_Unigene_095495	-0.92406	0.008431
PGP(6 keto-PGF1alpha/i-22:0)	BMK_Unigene_095495	-0.83166	0.040124
Sulfo-phospho-vanillin	BMK_Unigene_095495	-0.92406	0.008431
(9Z)-Nonadec-9-enoylcarnitine	BMK_Unigene_095495	-0.82319	0.044127
Pneumocandin B0	BMK_Unigene_087624	0.89326	0.016482
PIP(22:3(10Z,13Z,16Z)/20:4(5Z,8Z,11Z,14Z)-OH(20))	BMK_Unigene_087624	-0.83166	0.040124
CDP-DG(18:2(9Z,11Z)/PGE2)	BMK_Unigene_087624	-0.92406	0.008431
CDP-DG(20:2(11Z,14Z)/PGE2)	BMK_Unigene_087624	-0.92406	0.008431
Ethyl 4-[[2-[[(5Z)-5-(2,6-dioxo-1,3-dipropylpurin-8-ylidene)-1-methyl-2H-pyrazol-3-yl]oxy]acetyl]amino]benzoate	BMK_Unigene_087624	-0.83166	0.040124
CDP-DG(a-21:0/PGF2alpha)	BMK_Unigene_087624	-0.92406	0.008431
Bikoeniquinone A	BMK_Unigene_087624	-0.92406	0.008431
CDP-DG(20:3(5Z,8Z,11Z)/TXB2)	BMK_Unigene_087624	-0.92406	0.008431
Hydratopyrrhoxanthinol	BMK_Unigene_087624	-0.92406	0.008431
Laccase	BMK_Unigene_087624	-0.92406	0.008431
Bis(glutathionyl)spermine disulfide	BMK_Unigene_087624	-0.92406	0.008431
Ganglioside GM3 (d18:1/12:0)	BMK_Unigene_087624	-0.83166	0.040124
Asp Tyr Met	BMK_Unigene_087624	-0.92406	0.008431
2-Hydroxy-6-tridecylbenzoic acid	BMK_Unigene_087624	-0.83166	0.040124
PGP(16:0/PGF2alpha)	BMK_Unigene_087624	-0.92406	0.008431
Trihydroxystearic acid	BMK_Unigene_087624	-0.92406	0.008431
Mauritine A	BMK_Unigene_087624	-0.83166	0.040124
PS(14:1(9Z)/15:0)	BMK_Unigene_087624	-0.92406	0.008431
PGP(6 keto-PGF1alpha/i-22:0)	BMK_Unigene_087624	-0.83166	0.040124
Sulfo-phospho-vanillin	BMK_Unigene_087624	-0.92406	0.008431
(9Z)-Nonadec-9-enoylcarnitine	BMK_Unigene_087624	-0.82319	0.044127
Pneumocandin B0	BMK_Unigene_100739	0.89326	0.016482
Elaterinide	BMK_Unigene_100739	-0.83166	0.040124
CDP-DG(18:2(9Z,11Z)/PGE2)	BMK_Unigene_100739	-0.83166	0.040124
CDP-DG(20:2(11Z,14Z)/PGE2)	BMK_Unigene_100739	-0.83166	0.040124
Ethyl 4-[[2-[[(5Z)-5-(2,6-dioxo-1,3-dipropylpurin-8-ylidene)-1-methyl-2H-pyrazol-3-yl]oxy]acetyl]amino]benzoate	BMK_Unigene_100739	-0.92406	0.008431
CDP-DG(a-21:0/PGF2alpha)	BMK_Unigene_100739	-0.83166	0.040124
Bikoeniquinone A	BMK_Unigene_100739	-0.92406	0.008431
S-(2-Carboxyethyl)-L-cysteine	BMK_Unigene_100739	-0.83166	0.040124
CDP-DG(20:3(5Z,8Z,11Z)/TXB2)	BMK_Unigene_100739	-0.83166	0.040124
Hydratopyrrhoxanthinol	BMK_Unigene_100739	-0.83166	0.040124
Betalamic acid	BMK_Unigene_100739	-0.83166	0.040124
Laccase	BMK_Unigene_100739	-0.92406	0.008431
Bis(glutathionyl)spermine disulfide	BMK_Unigene_100739	-0.92406	0.008431
Asp Tyr Met	BMK_Unigene_100739	-0.83166	0.040124
PGP(16:0/PGF2alpha)	BMK_Unigene_100739	-0.83166	0.040124
Trihydroxystearic acid	BMK_Unigene_100739	-0.92406	0.008431
PS(14:1(9Z)/15:0)	BMK_Unigene_100739	-0.83166	0.040124
Sulfo-phospho-vanillin	BMK_Unigene_100739	-0.92406	0.008431
Methionyl-Arginine	BMK_Unigene_154246	-0.83166	0.040124
Elaterinide	BMK_Unigene_154246	0.89326	0.016482
Ethyl 4-[[2-[[(5Z)-5-(2,6-dioxo-1,3-dipropylpurin-8-ylidene)-1-methyl-2H-pyrazol-3-yl]oxy]acetyl]amino]benzoate	BMK_Unigene_154246	0.954864	0.00301
Thromboxane B3	BMK_Unigene_154246	-0.83166	0.040124
Bikoeniquinone A	BMK_Unigene_154246	0.89326	0.016482
S-(2-Carboxyethyl)-L-cysteine	BMK_Unigene_154246	0.89326	0.016482
8-Acetoxypinoresinol 4-glucoside	BMK_Unigene_154246	-0.83166	0.040124
Betalamic acid	BMK_Unigene_154246	0.89326	0.016482
Laccase	BMK_Unigene_154246	0.89326	0.016482
Bis(glutathionyl)spermine disulfide	BMK_Unigene_154246	0.89326	0.016482
2-[[(2S)-1-[[(2S)-2-Carboxy-2-hydroxyethyl]amino]-1-oxo-3-phenylpropan-2-yl]amino]-4-phenylbutanoic acid	BMK_Unigene_154246	-0.83166	0.040124
Trihydroxystearic acid	BMK_Unigene_154246	0.89326	0.016482
Sulfo-phospho-vanillin	BMK_Unigene_154246	0.89326	0.016482
Octopamine (p-Hydroxyphenylethanolamine)	BMK_Unigene_154246	-0.83166	0.040124
Pneumocandin B0	BMK_Unigene_092433	0.89326	0.016482
Elaterinide	BMK_Unigene_092433	-0.92406	0.008431
Ethyl 4-[[2-[[(5Z)-5-(2,6-dioxo-1,3-dipropylpurin-8-ylidene)-1-methyl-2H-pyrazol-3-yl]oxy]acetyl]amino]benzoate	BMK_Unigene_092433	-0.92406	0.008431
Bikoeniquinone A	BMK_Unigene_092433	-0.83166	0.040124
S-(2-Carboxyethyl)-L-cysteine	BMK_Unigene_092433	-0.92406	0.008431
Betalamic acid	BMK_Unigene_092433	-0.92406	0.008431
Laccase	BMK_Unigene_092433	-0.83166	0.040124
Bis(glutathionyl)spermine disulfide	BMK_Unigene_092433	-0.83166	0.040124
Trihydroxystearic acid	BMK_Unigene_092433	-0.83166	0.040124
Sulfo-phospho-vanillin	BMK_Unigene_092433	-0.83166	0.040124
Pneumocandin B0	BMK_Unigene_002782	-0.87097	0.0239
PIP(22:3(10Z,13Z,16Z)/20:4(5Z,8Z,11Z,14Z)-OH(20))	BMK_Unigene_002782	0.935484	0.006109
Methionyl-Arginine	BMK_Unigene_002782	-0.87097	0.0239
Elaterinide	BMK_Unigene_002782	0.935484	0.006109
Thromboxane B3	BMK_Unigene_002782	-0.87097	0.0239
S-(2-Carboxyethyl)-L-cysteine	BMK_Unigene_002782	0.935484	0.006109
8-Acetoxypinoresinol 4-glucoside	BMK_Unigene_002782	-0.87097	0.0239
Betalamic acid	BMK_Unigene_002782	0.935484	0.006109
2-[[(2S)-1-[[(2S)-2-Carboxy-2-hydroxyethyl]amino]-1-oxo-3-phenylpropan-2-yl]amino]-4-phenylbutanoic acid	BMK_Unigene_002782	-0.87097	0.0239
Ganglioside GM3 (d18:1/12:0)	BMK_Unigene_002782	0.935484	0.006109
2-Hydroxy-6-tridecylbenzoic acid	BMK_Unigene_002782	0.935484	0.006109
Mauritine A	BMK_Unigene_002782	0.935484	0.006109
PGP(6 keto-PGF1alpha/i-22:0)	BMK_Unigene_002782	0.935484	0.006109
Octopamine (p-Hydroxyphenylethanolamine)	BMK_Unigene_002782	-0.87097	0.0239
Pneumocandin B0	BMK_Unigene_096115	0.935484	0.006109
PIP(22:3(10Z,13Z,16Z)/20:4(5Z,8Z,11Z,14Z)-OH(20))	BMK_Unigene_096115	-0.87097	0.0239
Elaterinide	BMK_Unigene_096115	-0.87097	0.0239
CDP-DG(18:2(9Z,11Z)/PGE2)	BMK_Unigene_096115	-0.87097	0.0239
CDP-DG(20:2(11Z,14Z)/PGE2)	BMK_Unigene_096115	-0.87097	0.0239
Ethyl 4-[[2-[[(5Z)-5-(2,6-dioxo-1,3-dipropylpurin-8-ylidene)-1-methyl-2H-pyrazol-3-yl]oxy]acetyl]amino]benzoate	BMK_Unigene_096115	-0.87097	0.0239
CDP-DG(a-21:0/PGF2alpha)	BMK_Unigene_096115	-0.87097	0.0239
Kaempferol 3-rhamnosyl-(1->3)(4'''-acetylrhamnosyl)(1->6)-glucoside	BMK_Unigene_096115	0.826184	0.042692
Bikoeniquinone A	BMK_Unigene_096115	-0.87097	0.0239
S-(2-Carboxyethyl)-L-cysteine	BMK_Unigene_096115	-0.87097	0.0239
CDP-DG(20:3(5Z,8Z,11Z)/TXB2)	BMK_Unigene_096115	-0.87097	0.0239
Hydratopyrrhoxanthinol	BMK_Unigene_096115	-0.87097	0.0239
Betalamic acid	BMK_Unigene_096115	-0.87097	0.0239
Laccase	BMK_Unigene_096115	-0.87097	0.0239
Bis(glutathionyl)spermine disulfide	BMK_Unigene_096115	-0.87097	0.0239
Ganglioside GM3 (d18:1/12:0)	BMK_Unigene_096115	-0.87097	0.0239
Asp Tyr Met	BMK_Unigene_096115	-0.87097	0.0239
2-Hydroxy-6-tridecylbenzoic acid	BMK_Unigene_096115	-0.87097	0.0239
PGP(16:0/PGF2alpha)	BMK_Unigene_096115	-0.87097	0.0239
Trihydroxystearic acid	BMK_Unigene_096115	-0.87097	0.0239
Mauritine A	BMK_Unigene_096115	-0.87097	0.0239
PS(14:1(9Z)/15:0)	BMK_Unigene_096115	-0.87097	0.0239
PGP(6 keto-PGF1alpha/i-22:0)	BMK_Unigene_096115	-0.87097	0.0239
Sulfo-phospho-vanillin	BMK_Unigene_096115	-0.87097	0.0239
Pneumocandin B0	BMK_Unigene_183280	-0.87097	0.0239
PIP(22:3(10Z,13Z,16Z)/20:4(5Z,8Z,11Z,14Z)-OH(20))	BMK_Unigene_183280	0.935484	0.006109
Methionyl-Arginine	BMK_Unigene_183280	-0.87097	0.0239
Elaterinide	BMK_Unigene_183280	0.935484	0.006109
Thromboxane B3	BMK_Unigene_183280	-0.87097	0.0239
S-(2-Carboxyethyl)-L-cysteine	BMK_Unigene_183280	0.935484	0.006109
8-Acetoxypinoresinol 4-glucoside	BMK_Unigene_183280	-0.87097	0.0239
Betalamic acid	BMK_Unigene_183280	0.935484	0.006109
2-[[(2S)-1-[[(2S)-2-Carboxy-2-hydroxyethyl]amino]-1-oxo-3-phenylpropan-2-yl]amino]-4-phenylbutanoic acid	BMK_Unigene_183280	-0.87097	0.0239
Ganglioside GM3 (d18:1/12:0)	BMK_Unigene_183280	0.935484	0.006109
2-Hydroxy-6-tridecylbenzoic acid	BMK_Unigene_183280	0.935484	0.006109
Mauritine A	BMK_Unigene_183280	0.935484	0.006109
PGP(6 keto-PGF1alpha/i-22:0)	BMK_Unigene_183280	0.935484	0.006109
Octopamine (p-Hydroxyphenylethanolamine)	BMK_Unigene_183280	-0.87097	0.0239
Pneumocandin B0	BMK_Unigene_186464	0.935484	0.006109
PIP(22:3(10Z,13Z,16Z)/20:4(5Z,8Z,11Z,14Z)-OH(20))	BMK_Unigene_186464	-0.87097	0.0239
Methionyl-Arginine	BMK_Unigene_186464	0.935484	0.006109
Elaterinide	BMK_Unigene_186464	-0.87097	0.0239
CDP-DG(18:2(9Z,11Z)/PGE2)	BMK_Unigene_186464	-0.87097	0.0239
CDP-DG(20:2(11Z,14Z)/PGE2)	BMK_Unigene_186464	-0.87097	0.0239
Ethyl 4-[[2-[[(5Z)-5-(2,6-dioxo-1,3-dipropylpurin-8-ylidene)-1-methyl-2H-pyrazol-3-yl]oxy]acetyl]amino]benzoate	BMK_Unigene_186464	-0.87097	0.0239
CDP-DG(a-21:0/PGF2alpha)	BMK_Unigene_186464	-0.87097	0.0239
Thromboxane B3	BMK_Unigene_186464	0.935484	0.006109
Bikoeniquinone A	BMK_Unigene_186464	-0.87097	0.0239
S-(2-Carboxyethyl)-L-cysteine	BMK_Unigene_186464	-0.87097	0.0239
CDP-DG(20:3(5Z,8Z,11Z)/TXB2)	BMK_Unigene_186464	-0.87097	0.0239
8-Acetoxypinoresinol 4-glucoside	BMK_Unigene_186464	0.935484	0.006109
Hydratopyrrhoxanthinol	BMK_Unigene_186464	-0.87097	0.0239
Betalamic acid	BMK_Unigene_186464	-0.87097	0.0239
Laccase	BMK_Unigene_186464	-0.87097	0.0239
Bis(glutathionyl)spermine disulfide	BMK_Unigene_186464	-0.87097	0.0239
2-[[(2S)-1-[[(2S)-2-Carboxy-2-hydroxyethyl]amino]-1-oxo-3-phenylpropan-2-yl]amino]-4-phenylbutanoic acid	BMK_Unigene_186464	0.935484	0.006109
Ganglioside GM3 (d18:1/12:0)	BMK_Unigene_186464	-0.87097	0.0239
Asp Tyr Met	BMK_Unigene_186464	-0.87097	0.0239
2-Hydroxy-6-tridecylbenzoic acid	BMK_Unigene_186464	-0.87097	0.0239
PGP(16:0/PGF2alpha)	BMK_Unigene_186464	-0.87097	0.0239
Trihydroxystearic acid	BMK_Unigene_186464	-0.87097	0.0239
Mauritine A	BMK_Unigene_186464	-0.87097	0.0239
PS(14:1(9Z)/15:0)	BMK_Unigene_186464	-0.87097	0.0239
PGP(6 keto-PGF1alpha/i-22:0)	BMK_Unigene_186464	-0.87097	0.0239
Sulfo-phospho-vanillin	BMK_Unigene_186464	-0.87097	0.0239
Octopamine (p-Hydroxyphenylethanolamine)	BMK_Unigene_186464	0.935484	0.006109
Pneumocandin B0	BMK_Unigene_100030	0.89326	0.016482
PIP(22:3(10Z,13Z,16Z)/20:4(5Z,8Z,11Z,14Z)-OH(20))	BMK_Unigene_100030	-0.92406	0.008431
Elaterinide	BMK_Unigene_100030	-0.83166	0.040124
CDP-DG(18:2(9Z,11Z)/PGE2)	BMK_Unigene_100030	-0.83166	0.040124
CDP-DG(20:2(11Z,14Z)/PGE2)	BMK_Unigene_100030	-0.83166	0.040124
CDP-DG(a-21:0/PGF2alpha)	BMK_Unigene_100030	-0.83166	0.040124
S-(2-Carboxyethyl)-L-cysteine	BMK_Unigene_100030	-0.83166	0.040124
CDP-DG(20:3(5Z,8Z,11Z)/TXB2)	BMK_Unigene_100030	-0.83166	0.040124
Hydratopyrrhoxanthinol	BMK_Unigene_100030	-0.83166	0.040124
Betalamic acid	BMK_Unigene_100030	-0.83166	0.040124
Ganglioside GM3 (d18:1/12:0)	BMK_Unigene_100030	-0.92406	0.008431
Asp Tyr Met	BMK_Unigene_100030	-0.83166	0.040124
2-Hydroxy-6-tridecylbenzoic acid	BMK_Unigene_100030	-0.92406	0.008431
PGP(16:0/PGF2alpha)	BMK_Unigene_100030	-0.83166	0.040124
Mauritine A	BMK_Unigene_100030	-0.92406	0.008431
PS(14:1(9Z)/15:0)	BMK_Unigene_100030	-0.83166	0.040124
PGP(6 keto-PGF1alpha/i-22:0)	BMK_Unigene_100030	-0.92406	0.008431
Pneumocandin B0	BMK_Unigene_098255	0.89326	0.016482
PIP(22:3(10Z,13Z,16Z)/20:4(5Z,8Z,11Z,14Z)-OH(20))	BMK_Unigene_098255	-0.92406	0.008431
Elaterinide	BMK_Unigene_098255	-0.83166	0.040124
CDP-DG(18:2(9Z,11Z)/PGE2)	BMK_Unigene_098255	-0.83166	0.040124
CDP-DG(20:2(11Z,14Z)/PGE2)	BMK_Unigene_098255	-0.83166	0.040124
CDP-DG(a-21:0/PGF2alpha)	BMK_Unigene_098255	-0.83166	0.040124
S-(2-Carboxyethyl)-L-cysteine	BMK_Unigene_098255	-0.83166	0.040124
CDP-DG(20:3(5Z,8Z,11Z)/TXB2)	BMK_Unigene_098255	-0.83166	0.040124
Hydratopyrrhoxanthinol	BMK_Unigene_098255	-0.83166	0.040124
Betalamic acid	BMK_Unigene_098255	-0.83166	0.040124
Ganglioside GM3 (d18:1/12:0)	BMK_Unigene_098255	-0.92406	0.008431
Asp Tyr Met	BMK_Unigene_098255	-0.83166	0.040124
2-Hydroxy-6-tridecylbenzoic acid	BMK_Unigene_098255	-0.92406	0.008431
PGP(16:0/PGF2alpha)	BMK_Unigene_098255	-0.83166	0.040124
Mauritine A	BMK_Unigene_098255	-0.92406	0.008431
PS(14:1(9Z)/15:0)	BMK_Unigene_098255	-0.83166	0.040124
PGP(6 keto-PGF1alpha/i-22:0)	BMK_Unigene_098255	-0.92406	0.008431
Pneumocandin B0	BMK_Unigene_016539	-0.87097	0.0239
PIP(22:3(10Z,13Z,16Z)/20:4(5Z,8Z,11Z,14Z)-OH(20))	BMK_Unigene_016539	1	0
Methionyl-Arginine	BMK_Unigene_016539	-0.87097	0.0239
CDP-DG(18:2(9Z,11Z)/PGE2)	BMK_Unigene_016539	0.935484	0.006109
CDP-DG(20:2(11Z,14Z)/PGE2)	BMK_Unigene_016539	0.935484	0.006109
CDP-DG(a-21:0/PGF2alpha)	BMK_Unigene_016539	0.935484	0.006109
Thromboxane B3	BMK_Unigene_016539	-0.87097	0.0239
CDP-DG(20:3(5Z,8Z,11Z)/TXB2)	BMK_Unigene_016539	0.935484	0.006109
8-Acetoxypinoresinol 4-glucoside	BMK_Unigene_016539	-0.87097	0.0239
Hydratopyrrhoxanthinol	BMK_Unigene_016539	0.935484	0.006109
2-[[(2S)-1-[[(2S)-2-Carboxy-2-hydroxyethyl]amino]-1-oxo-3-phenylpropan-2-yl]amino]-4-phenylbutanoic acid	BMK_Unigene_016539	-0.87097	0.0239
Ganglioside GM3 (d18:1/12:0)	BMK_Unigene_016539	1	0
Asp Tyr Met	BMK_Unigene_016539	0.935484	0.006109
2-Hydroxy-6-tridecylbenzoic acid	BMK_Unigene_016539	1	0
PGP(16:0/PGF2alpha)	BMK_Unigene_016539	0.935484	0.006109
Mauritine A	BMK_Unigene_016539	1	0
PS(14:1(9Z)/15:0)	BMK_Unigene_016539	0.935484	0.006109
PGP(6 keto-PGF1alpha/i-22:0)	BMK_Unigene_016539	1	0
Octopamine (p-Hydroxyphenylethanolamine)	BMK_Unigene_016539	-0.87097	0.0239
Pneumocandin B0	BMK_Unigene_093964	0.89326	0.016482
PIP(22:3(10Z,13Z,16Z)/20:4(5Z,8Z,11Z,14Z)-OH(20))	BMK_Unigene_093964	-0.83166	0.040124
CDP-DG(18:2(9Z,11Z)/PGE2)	BMK_Unigene_093964	-0.92406	0.008431
CDP-DG(20:2(11Z,14Z)/PGE2)	BMK_Unigene_093964	-0.92406	0.008431
Ethyl 4-[[2-[[(5Z)-5-(2,6-dioxo-1,3-dipropylpurin-8-ylidene)-1-methyl-2H-pyrazol-3-yl]oxy]acetyl]amino]benzoate	BMK_Unigene_093964	-0.83166	0.040124
CDP-DG(a-21:0/PGF2alpha)	BMK_Unigene_093964	-0.92406	0.008431
Bikoeniquinone A	BMK_Unigene_093964	-0.92406	0.008431
CDP-DG(20:3(5Z,8Z,11Z)/TXB2)	BMK_Unigene_093964	-0.92406	0.008431
Hydratopyrrhoxanthinol	BMK_Unigene_093964	-0.92406	0.008431
Laccase	BMK_Unigene_093964	-0.92406	0.008431
Bis(glutathionyl)spermine disulfide	BMK_Unigene_093964	-0.92406	0.008431
Ganglioside GM3 (d18:1/12:0)	BMK_Unigene_093964	-0.83166	0.040124
Asp Tyr Met	BMK_Unigene_093964	-0.92406	0.008431
2-Hydroxy-6-tridecylbenzoic acid	BMK_Unigene_093964	-0.83166	0.040124
PGP(16:0/PGF2alpha)	BMK_Unigene_093964	-0.92406	0.008431
Trihydroxystearic acid	BMK_Unigene_093964	-0.92406	0.008431
Mauritine A	BMK_Unigene_093964	-0.83166	0.040124
PS(14:1(9Z)/15:0)	BMK_Unigene_093964	-0.92406	0.008431
PGP(6 keto-PGF1alpha/i-22:0)	BMK_Unigene_093964	-0.83166	0.040124
Sulfo-phospho-vanillin	BMK_Unigene_093964	-0.92406	0.008431
(9Z)-Nonadec-9-enoylcarnitine	BMK_Unigene_093964	-0.82319	0.044127
Pneumocandin B0	BMK_Unigene_085412	0.880406	0.020599
Elaterinide	BMK_Unigene_085412	-0.88041	0.020599
Ethyl 4-[[2-[[(5Z)-5-(2,6-dioxo-1,3-dipropylpurin-8-ylidene)-1-methyl-2H-pyrazol-3-yl]oxy]acetyl]amino]benzoate	BMK_Unigene_085412	-0.94112	0.005098
Bikoeniquinone A	BMK_Unigene_085412	-0.88041	0.020599
S-(2-Carboxyethyl)-L-cysteine	BMK_Unigene_085412	-0.88041	0.020599
Betalamic acid	BMK_Unigene_085412	-0.88041	0.020599
Laccase	BMK_Unigene_085412	-0.88041	0.020599
Bis(glutathionyl)spermine disulfide	BMK_Unigene_085412	-0.88041	0.020599
Trihydroxystearic acid	BMK_Unigene_085412	-0.88041	0.020599
Sulfo-phospho-vanillin	BMK_Unigene_085412	-0.88041	0.020599
Pneumocandin B0	BMK_Unigene_096833	0.89326	0.016482
Elaterinide	BMK_Unigene_096833	-0.92406	0.008431
Ethyl 4-[[2-[[(5Z)-5-(2,6-dioxo-1,3-dipropylpurin-8-ylidene)-1-methyl-2H-pyrazol-3-yl]oxy]acetyl]amino]benzoate	BMK_Unigene_096833	-0.92406	0.008431
Bikoeniquinone A	BMK_Unigene_096833	-0.83166	0.040124
S-(2-Carboxyethyl)-L-cysteine	BMK_Unigene_096833	-0.92406	0.008431
Betalamic acid	BMK_Unigene_096833	-0.92406	0.008431
Laccase	BMK_Unigene_096833	-0.83166	0.040124
Bis(glutathionyl)spermine disulfide	BMK_Unigene_096833	-0.83166	0.040124
Trihydroxystearic acid	BMK_Unigene_096833	-0.83166	0.040124
Sulfo-phospho-vanillin	BMK_Unigene_096833	-0.83166	0.040124
Pneumocandin B0	BMK_Unigene_011052	0.880406	0.020599
PIP(22:3(10Z,13Z,16Z)/20:4(5Z,8Z,11Z,14Z)-OH(20))	BMK_Unigene_011052	-0.88041	0.020599
Elaterinide	BMK_Unigene_011052	-0.88041	0.020599
S-(2-Carboxyethyl)-L-cysteine	BMK_Unigene_011052	-0.88041	0.020599
Betalamic acid	BMK_Unigene_011052	-0.88041	0.020599
Ganglioside GM3 (d18:1/12:0)	BMK_Unigene_011052	-0.88041	0.020599
2-Hydroxy-6-tridecylbenzoic acid	BMK_Unigene_011052	-0.88041	0.020599
Mauritine A	BMK_Unigene_011052	-0.88041	0.020599
PGP(6 keto-PGF1alpha/i-22:0)	BMK_Unigene_011052	-0.88041	0.020599
Pneumocandin B0	BMK_Unigene_006711	0.89326	0.016482
PIP(22:3(10Z,13Z,16Z)/20:4(5Z,8Z,11Z,14Z)-OH(20))	BMK_Unigene_006711	-0.92406	0.008431
Elaterinide	BMK_Unigene_006711	-0.83166	0.040124
CDP-DG(18:2(9Z,11Z)/PGE2)	BMK_Unigene_006711	-0.83166	0.040124
CDP-DG(20:2(11Z,14Z)/PGE2)	BMK_Unigene_006711	-0.83166	0.040124
CDP-DG(a-21:0/PGF2alpha)	BMK_Unigene_006711	-0.83166	0.040124
S-(2-Carboxyethyl)-L-cysteine	BMK_Unigene_006711	-0.83166	0.040124
CDP-DG(20:3(5Z,8Z,11Z)/TXB2)	BMK_Unigene_006711	-0.83166	0.040124
Hydratopyrrhoxanthinol	BMK_Unigene_006711	-0.83166	0.040124
Betalamic acid	BMK_Unigene_006711	-0.83166	0.040124
Ganglioside GM3 (d18:1/12:0)	BMK_Unigene_006711	-0.92406	0.008431
Asp Tyr Met	BMK_Unigene_006711	-0.83166	0.040124
2-Hydroxy-6-tridecylbenzoic acid	BMK_Unigene_006711	-0.92406	0.008431
PGP(16:0/PGF2alpha)	BMK_Unigene_006711	-0.83166	0.040124
Mauritine A	BMK_Unigene_006711	-0.92406	0.008431
PS(14:1(9Z)/15:0)	BMK_Unigene_006711	-0.83166	0.040124
PGP(6 keto-PGF1alpha/i-22:0)	BMK_Unigene_006711	-0.92406	0.008431
Pneumocandin B0	BMK_Unigene_109102	0.89326	0.016482
Elaterinide	BMK_Unigene_109102	-0.92406	0.008431
Ethyl 4-[[2-[[(5Z)-5-(2,6-dioxo-1,3-dipropylpurin-8-ylidene)-1-methyl-2H-pyrazol-3-yl]oxy]acetyl]amino]benzoate	BMK_Unigene_109102	-0.92406	0.008431
Bikoeniquinone A	BMK_Unigene_109102	-0.83166	0.040124
S-(2-Carboxyethyl)-L-cysteine	BMK_Unigene_109102	-0.92406	0.008431
Betalamic acid	BMK_Unigene_109102	-0.92406	0.008431
Laccase	BMK_Unigene_109102	-0.83166	0.040124
Bis(glutathionyl)spermine disulfide	BMK_Unigene_109102	-0.83166	0.040124
Trihydroxystearic acid	BMK_Unigene_109102	-0.83166	0.040124
Sulfo-phospho-vanillin	BMK_Unigene_109102	-0.83166	0.040124
Pneumocandin B0	BMK_Unigene_093317	0.89326	0.016482
PIP(22:3(10Z,13Z,16Z)/20:4(5Z,8Z,11Z,14Z)-OH(20))	BMK_Unigene_093317	-0.92406	0.008431
CDP-DG(18:2(9Z,11Z)/PGE2)	BMK_Unigene_093317	-0.92406	0.008431
CDP-DG(20:2(11Z,14Z)/PGE2)	BMK_Unigene_093317	-0.92406	0.008431
CDP-DG(a-21:0/PGF2alpha)	BMK_Unigene_093317	-0.92406	0.008431
Bikoeniquinone A	BMK_Unigene_093317	-0.83166	0.040124
CDP-DG(20:3(5Z,8Z,11Z)/TXB2)	BMK_Unigene_093317	-0.92406	0.008431
Hydratopyrrhoxanthinol	BMK_Unigene_093317	-0.92406	0.008431
Laccase	BMK_Unigene_093317	-0.83166	0.040124
Bis(glutathionyl)spermine disulfide	BMK_Unigene_093317	-0.83166	0.040124
Ganglioside GM3 (d18:1/12:0)	BMK_Unigene_093317	-0.92406	0.008431
Asp Tyr Met	BMK_Unigene_093317	-0.92406	0.008431
2-Hydroxy-6-tridecylbenzoic acid	BMK_Unigene_093317	-0.92406	0.008431
PGP(16:0/PGF2alpha)	BMK_Unigene_093317	-0.92406	0.008431
Trihydroxystearic acid	BMK_Unigene_093317	-0.83166	0.040124
Mauritine A	BMK_Unigene_093317	-0.92406	0.008431
PS(14:1(9Z)/15:0)	BMK_Unigene_093317	-0.92406	0.008431
PGP(6 keto-PGF1alpha/i-22:0)	BMK_Unigene_093317	-0.92406	0.008431
Sulfo-phospho-vanillin	BMK_Unigene_093317	-0.83166	0.040124
Pneumocandin B0	BMK_Unigene_065994	-0.87097	0.0239
PIP(22:3(10Z,13Z,16Z)/20:4(5Z,8Z,11Z,14Z)-OH(20))	BMK_Unigene_065994	0.935484	0.006109
Methionyl-Arginine	BMK_Unigene_065994	-0.87097	0.0239
Elaterinide	BMK_Unigene_065994	0.935484	0.006109
Thromboxane B3	BMK_Unigene_065994	-0.87097	0.0239
S-(2-Carboxyethyl)-L-cysteine	BMK_Unigene_065994	0.935484	0.006109
8-Acetoxypinoresinol 4-glucoside	BMK_Unigene_065994	-0.87097	0.0239
Betalamic acid	BMK_Unigene_065994	0.935484	0.006109
2-[[(2S)-1-[[(2S)-2-Carboxy-2-hydroxyethyl]amino]-1-oxo-3-phenylpropan-2-yl]amino]-4-phenylbutanoic acid	BMK_Unigene_065994	-0.87097	0.0239
Ganglioside GM3 (d18:1/12:0)	BMK_Unigene_065994	0.935484	0.006109
2-Hydroxy-6-tridecylbenzoic acid	BMK_Unigene_065994	0.935484	0.006109
Mauritine A	BMK_Unigene_065994	0.935484	0.006109
PGP(6 keto-PGF1alpha/i-22:0)	BMK_Unigene_065994	0.935484	0.006109
Octopamine (p-Hydroxyphenylethanolamine)	BMK_Unigene_065994	-0.87097	0.0239
Pneumocandin B0	BMK_Unigene_061757	-0.87097	0.0239
PIP(22:3(10Z,13Z,16Z)/20:4(5Z,8Z,11Z,14Z)-OH(20))	BMK_Unigene_061757	0.935484	0.006109
Methionyl-Arginine	BMK_Unigene_061757	-0.87097	0.0239
Elaterinide	BMK_Unigene_061757	0.935484	0.006109
Thromboxane B3	BMK_Unigene_061757	-0.87097	0.0239
S-(2-Carboxyethyl)-L-cysteine	BMK_Unigene_061757	0.935484	0.006109
8-Acetoxypinoresinol 4-glucoside	BMK_Unigene_061757	-0.87097	0.0239
Betalamic acid	BMK_Unigene_061757	0.935484	0.006109
2-[[(2S)-1-[[(2S)-2-Carboxy-2-hydroxyethyl]amino]-1-oxo-3-phenylpropan-2-yl]amino]-4-phenylbutanoic acid	BMK_Unigene_061757	-0.87097	0.0239
Ganglioside GM3 (d18:1/12:0)	BMK_Unigene_061757	0.935484	0.006109
2-Hydroxy-6-tridecylbenzoic acid	BMK_Unigene_061757	0.935484	0.006109
Mauritine A	BMK_Unigene_061757	0.935484	0.006109
PGP(6 keto-PGF1alpha/i-22:0)	BMK_Unigene_061757	0.935484	0.006109
Octopamine (p-Hydroxyphenylethanolamine)	BMK_Unigene_061757	-0.87097	0.0239

## Sheet: UDTvsUDO
Integrated application of transcriptomics and metabolomics provides insights into sex differentiation in Mesocentrotus nudus
Table S6. Correlation between the metabolomics and transcriptomics of M. nudus
metabolite ID	gene ID	coefficient	pvalue
Methyl (Z)-5-(5-methyl-2-thienyl)-2-penten-4-ynoate	BMK_Unigene_102690	-0.87097	0.0239
7-Mercaptoheptanoylthreonine	BMK_Unigene_102690	-0.88041	0.020599
Macimorelin	BMK_Unigene_102690	-0.88041	0.020599
Argininosuccinic acid	BMK_Unigene_102690	-0.88041	0.020599
Cyclohexanemethylamine	BMK_Unigene_102690	-0.88041	0.020599
Pelargonidin 3-galactoside	BMK_Unigene_102690	-0.94112	0.005098
Tyrphostin AG 126	BMK_Unigene_102690	0.954864	0.00301
Methyl (Z)-5-(5-methyl-2-thienyl)-2-penten-4-ynoate	BMK_Unigene_138811	-0.83166	0.040124
Macimorelin	BMK_Unigene_138811	-0.84067	0.036058
Argininosuccinic acid	BMK_Unigene_138811	-0.84067	0.036058
Trihydroxystearic acid	BMK_Unigene_138811	0.811679	0.049858
3-Pyridinemethanol, 6-amino-alpha-(((1-methyl-4-phenylbutyl)amino)methyl)-	BMK_Unigene_138811	-0.89865	0.014889
Pelargonidin 3-galactoside	BMK_Unigene_138811	-0.81168	0.049858
Isoleucyl-Tryptophan	BMK_Unigene_138811	-0.89865	0.014889
UDP-2-acetamido-4-dehydro-2,6-dideoxyglucose	BMK_Unigene_138811	0.840668	0.036058
Dolichyl b-D-glucosyl phosphate	BMK_Unigene_138811	-0.98561	0.000309
Macimorelin	BMK_Unigene_184898	0.840668	0.036058
Argininosuccinic acid	BMK_Unigene_184898	0.840668	0.036058
Trihydroxystearic acid	BMK_Unigene_184898	-0.89865	0.014889
Cyclohexanemethylamine	BMK_Unigene_184898	0.927634	0.007666
Pelargonidin 3-galactoside	BMK_Unigene_184898	0.927634	0.007666
Dolichyl b-D-glucosyl phosphate	BMK_Unigene_184898	0.811679	0.049858
Tyrphostin AG 126	BMK_Unigene_184898	-0.88235	0.019947
Epothilone C	BMK_Unigene_070314	-0.88235	0.019947
7-Mercaptoheptanoylthreonine	BMK_Unigene_070314	0.811679	0.049858
Trihydroxystearic acid	BMK_Unigene_070314	-0.81168	0.049858
PGP(20:3(5Z,8Z,11Z)/5-iso PGF2VI)	BMK_Unigene_070314	0.897059	0.01535
N,N-Dimethyl-1-[5-[2-[[(E)-1-(methylamino)-2-nitroethenyl]amino]ethylsulfanylmethyl]furan-2-yl]methanamine oxide	BMK_Unigene_070314	0.840668	0.036058
(D-Ala1)-Peptide T	BMK_Unigene_070314	0.897059	0.01535
Phe Leu Gly Leu	BMK_Unigene_070314	0.985611	0.000309
Indoxyl-beta-D-glucoside	BMK_Unigene_070314	0.840668	0.036058
Tyrphostin AG 126	BMK_Unigene_070314	-0.88235	0.019947
Methyl (Z)-5-(5-methyl-2-thienyl)-2-penten-4-ynoate	BMK_Unigene_149640	-0.92406	0.008431
N,N-Dimethyl-1-[5-[2-[[(E)-1-(methylamino)-2-nitroethenyl]amino]ethylsulfanylmethyl]furan-2-yl]methanamine oxide	BMK_Unigene_149640	-0.81168	0.049858
Cyclohexanemethylamine	BMK_Unigene_149640	-0.89865	0.014889
Phe Leu Gly Leu	BMK_Unigene_149640	-0.84067	0.036058
Pelargonidin 3-galactoside	BMK_Unigene_149640	-0.84067	0.036058
Indoxyl-beta-D-glucoside	BMK_Unigene_149640	-0.81168	0.049858
UDP-2-acetamido-4-dehydro-2,6-dideoxyglucose	BMK_Unigene_149640	0.811679	0.049858
Methyl (Z)-5-(5-methyl-2-thienyl)-2-penten-4-ynoate	BMK_Unigene_098482	-0.83166	0.040124
Trihydroxystearic acid	BMK_Unigene_098482	0.985611	0.000309
PGP(20:3(5Z,8Z,11Z)/5-iso PGF2VI)	BMK_Unigene_098482	-0.88235	0.019947
(D-Ala1)-Peptide T	BMK_Unigene_098482	-0.88235	0.019947
Cyclohexanemethylamine	BMK_Unigene_098482	-0.92763	0.007666
Phe Leu Gly Leu	BMK_Unigene_098482	-0.81168	0.049858
Pelargonidin 3-galactoside	BMK_Unigene_098482	-0.81168	0.049858
UDP-2-acetamido-4-dehydro-2,6-dideoxyglucose	BMK_Unigene_098482	0.840668	0.036058
Dolichyl b-D-glucosyl phosphate	BMK_Unigene_098482	-0.81168	0.049858
Methyl (Z)-5-(5-methyl-2-thienyl)-2-penten-4-ynoate	BMK_Unigene_102355	-0.88041	0.020599
N,N-Dimethyl-1-[5-[2-[[(E)-1-(methylamino)-2-nitroethenyl]amino]ethylsulfanylmethyl]furan-2-yl]methanamine oxide	BMK_Unigene_102355	-0.82857	0.041563
Cyclohexanemethylamine	BMK_Unigene_102355	-0.82857	0.041563
Phe Leu Gly Leu	BMK_Unigene_102355	-0.88571	0.018845
Indoxyl-beta-D-glucoside	BMK_Unigene_102355	-0.82857	0.041563
Tyrphostin AG 126	BMK_Unigene_102355	0.840668	0.036058
Methyl (Z)-5-(5-methyl-2-thienyl)-2-penten-4-ynoate	BMK_Unigene_180259	0.89326	0.016482
Trihydroxystearic acid	BMK_Unigene_180259	-0.84067	0.036058
Cyclohexanemethylamine	BMK_Unigene_180259	0.985611	0.000309
Pelargonidin 3-galactoside	BMK_Unigene_180259	0.985611	0.000309
Epothilone C	BMK_Unigene_153926	0.811679	0.049858
7-Mercaptoheptanoylthreonine	BMK_Unigene_153926	-0.82857	0.041563
PGP(20:3(5Z,8Z,11Z)/5-iso PGF2VI)	BMK_Unigene_153926	-0.84067	0.036058
(D-Ala1)-Peptide T	BMK_Unigene_153926	-0.84067	0.036058
Phe Leu Gly Leu	BMK_Unigene_153926	-0.94286	0.004805
Tyrphostin AG 126	BMK_Unigene_153926	0.927634	0.007666
Torulene	BMK_Unigene_148118	0.819689	0.045837
Epothilone C	BMK_Unigene_148118	0.985611	0.000309
7-Mercaptoheptanoylthreonine	BMK_Unigene_148118	-0.82857	0.041563
PGP(20:3(5Z,8Z,11Z)/5-iso PGF2VI)	BMK_Unigene_148118	-0.92763	0.007666
N,N-Dimethyl-1-[5-[2-[[(E)-1-(methylamino)-2-nitroethenyl]amino]ethylsulfanylmethyl]furan-2-yl]methanamine oxide	BMK_Unigene_148118	-0.94286	0.004805
(D-Ala1)-Peptide T	BMK_Unigene_148118	-0.92763	0.007666
3-Pyridinemethanol, 6-amino-alpha-(((1-methyl-4-phenylbutyl)amino)methyl)-	BMK_Unigene_148118	-0.88571	0.018845
Phe Leu Gly Leu	BMK_Unigene_148118	-0.94286	0.004805
Indoxyl-beta-D-glucoside	BMK_Unigene_148118	-0.94286	0.004805
Isoleucyl-Tryptophan	BMK_Unigene_148118	-0.88571	0.018845
UDP-2-acetamido-4-dehydro-2,6-dideoxyglucose	BMK_Unigene_148118	0.828571	0.041563
Methyl (Z)-5-(5-methyl-2-thienyl)-2-penten-4-ynoate	BMK_Unigene_002298	0.880406	0.020599
Protionamide sulfate	BMK_Unigene_002298	-0.82857	0.041563
Epothilone C	BMK_Unigene_002298	-0.81168	0.049858
Trihydroxystearic acid	BMK_Unigene_002298	-0.88571	0.018845
PGP(20:3(5Z,8Z,11Z)/5-iso PGF2VI)	BMK_Unigene_002298	0.811679	0.049858
N,N-Dimethyl-1-[5-[2-[[(E)-1-(methylamino)-2-nitroethenyl]amino]ethylsulfanylmethyl]furan-2-yl]methanamine oxide	BMK_Unigene_002298	0.828571	0.041563
(D-Ala1)-Peptide T	BMK_Unigene_002298	0.811679	0.049858
Cyclohexanemethylamine	BMK_Unigene_002298	0.828571	0.041563
Indoxyl-beta-D-glucoside	BMK_Unigene_002298	0.828571	0.041563
UDP-2-acetamido-4-dehydro-2,6-dideoxyglucose	BMK_Unigene_002298	-0.94286	0.004805
Dolichyl b-D-glucosyl phosphate	BMK_Unigene_002298	0.885714	0.018845
(a-D-mannosyl)2-b-D-mannosyl-N-acetylglucosamine	BMK_Unigene_002298	-0.81969	0.045837
Epothilone C	BMK_Unigene_157042	0.823529	0.043965
7-Mercaptoheptanoylthreonine	BMK_Unigene_157042	-0.81168	0.049858
Macimorelin	BMK_Unigene_157042	-0.81168	0.049858
Argininosuccinic acid	BMK_Unigene_157042	-0.81168	0.049858
Trihydroxystearic acid	BMK_Unigene_157042	0.840668	0.036058
PGP(20:3(5Z,8Z,11Z)/5-iso PGF2VI)	BMK_Unigene_157042	-0.88235	0.019947
(D-Ala1)-Peptide T	BMK_Unigene_157042	-0.88235	0.019947
Cyclohexanemethylamine	BMK_Unigene_157042	-0.81168	0.049858
Phe Leu Gly Leu	BMK_Unigene_157042	-0.92763	0.007666
Tyrphostin AG 126	BMK_Unigene_157042	0.941176	0.005089
Epothilone C	BMK_Unigene_179869	-0.88235	0.019947
7-Mercaptoheptanoylthreonine	BMK_Unigene_179869	0.811679	0.049858
Trihydroxystearic acid	BMK_Unigene_179869	-0.81168	0.049858
PGP(20:3(5Z,8Z,11Z)/5-iso PGF2VI)	BMK_Unigene_179869	0.897059	0.01535
N,N-Dimethyl-1-[5-[2-[[(E)-1-(methylamino)-2-nitroethenyl]amino]ethylsulfanylmethyl]furan-2-yl]methanamine oxide	BMK_Unigene_179869	0.840668	0.036058
(D-Ala1)-Peptide T	BMK_Unigene_179869	0.897059	0.01535
Phe Leu Gly Leu	BMK_Unigene_179869	0.985611	0.000309
Indoxyl-beta-D-glucoside	BMK_Unigene_179869	0.840668	0.036058
Tyrphostin AG 126	BMK_Unigene_179869	-0.88235	0.019947
Epothilone C	BMK_Unigene_157695	0.823529	0.043965
7-Mercaptoheptanoylthreonine	BMK_Unigene_157695	-0.81168	0.049858
Macimorelin	BMK_Unigene_157695	-0.81168	0.049858
Argininosuccinic acid	BMK_Unigene_157695	-0.81168	0.049858
Trihydroxystearic acid	BMK_Unigene_157695	0.840668	0.036058
PGP(20:3(5Z,8Z,11Z)/5-iso PGF2VI)	BMK_Unigene_157695	-0.88235	0.019947
(D-Ala1)-Peptide T	BMK_Unigene_157695	-0.88235	0.019947
Cyclohexanemethylamine	BMK_Unigene_157695	-0.81168	0.049858
Phe Leu Gly Leu	BMK_Unigene_157695	-0.92763	0.007666
Tyrphostin AG 126	BMK_Unigene_157695	0.941176	0.005089
Methyl (Z)-5-(5-methyl-2-thienyl)-2-penten-4-ynoate	BMK_Unigene_181372	0.89326	0.016482
Trihydroxystearic acid	BMK_Unigene_181372	-0.84067	0.036058
Cyclohexanemethylamine	BMK_Unigene_181372	0.985611	0.000309
Pelargonidin 3-galactoside	BMK_Unigene_181372	0.985611	0.000309
Epothilone C	BMK_Unigene_056171	0.898645	0.014889
Trihydroxystearic acid	BMK_Unigene_056171	0.942857	0.004805
PGP(20:3(5Z,8Z,11Z)/5-iso PGF2VI)	BMK_Unigene_056171	-0.92763	0.007666
(D-Ala1)-Peptide T	BMK_Unigene_056171	-0.92763	0.007666
3-Pyridinemethanol, 6-amino-alpha-(((1-methyl-4-phenylbutyl)amino)methyl)-	BMK_Unigene_056171	-0.88571	0.018845
N-oleoyl tyrosine	BMK_Unigene_056171	0.828571	0.041563
Isoleucyl-Tryptophan	BMK_Unigene_056171	-0.88571	0.018845
UDP-2-acetamido-4-dehydro-2,6-dideoxyglucose	BMK_Unigene_056171	0.828571	0.041563
Dolichyl b-D-glucosyl phosphate	BMK_Unigene_056171	-0.94286	0.004805
(a-D-mannosyl)2-b-D-mannosyl-N-acetylglucosamine	BMK_Unigene_056171	0.819689	0.045837
Methyl (Z)-5-(5-methyl-2-thienyl)-2-penten-4-ynoate	BMK_Unigene_100486	-0.83166	0.040124
7-Mercaptoheptanoylthreonine	BMK_Unigene_100486	-0.98561	0.000309
Macimorelin	BMK_Unigene_100486	-0.89865	0.014889
Argininosuccinic acid	BMK_Unigene_100486	-0.89865	0.014889
N,N-Dimethyl-1-[5-[2-[[(E)-1-(methylamino)-2-nitroethenyl]amino]ethylsulfanylmethyl]furan-2-yl]methanamine oxide	BMK_Unigene_100486	-0.81168	0.049858
3-Pyridinemethanol, 6-amino-alpha-(((1-methyl-4-phenylbutyl)amino)methyl)-	BMK_Unigene_100486	-0.84067	0.036058
Indoxyl-beta-D-glucoside	BMK_Unigene_100486	-0.81168	0.049858
Isoleucyl-Tryptophan	BMK_Unigene_100486	-0.84067	0.036058
Tyrphostin AG 126	BMK_Unigene_100486	0.897059	0.01535
Epothilone C	BMK_Unigene_095007	0.811679	0.049858
Macimorelin	BMK_Unigene_095007	-0.82857	0.041563
Argininosuccinic acid	BMK_Unigene_095007	-0.82857	0.041563
Trihydroxystearic acid	BMK_Unigene_095007	0.885714	0.018845
PGP(20:3(5Z,8Z,11Z)/5-iso PGF2VI)	BMK_Unigene_095007	-0.89865	0.014889
(D-Ala1)-Peptide T	BMK_Unigene_095007	-0.89865	0.014889
Glycyl-l-histidyl-l-lysine	BMK_Unigene_095007	-0.82857	0.041563
Cyclohexanemethylamine	BMK_Unigene_095007	-0.82857	0.041563
Phe Leu Gly Leu	BMK_Unigene_095007	-0.88571	0.018845
Tyrphostin AG 126	BMK_Unigene_095007	0.927634	0.007666
Epothilone C	BMK_Unigene_146170	0.941176	0.005089
Trihydroxystearic acid	BMK_Unigene_146170	0.898645	0.014889
PGP(20:3(5Z,8Z,11Z)/5-iso PGF2VI)	BMK_Unigene_146170	-0.97059	0.001285
N,N-Dimethyl-1-[5-[2-[[(E)-1-(methylamino)-2-nitroethenyl]amino]ethylsulfanylmethyl]furan-2-yl]methanamine oxide	BMK_Unigene_146170	-0.84067	0.036058
(D-Ala1)-Peptide T	BMK_Unigene_146170	-0.97059	0.001285
3-Pyridinemethanol, 6-amino-alpha-(((1-methyl-4-phenylbutyl)amino)methyl)-	BMK_Unigene_146170	-0.81168	0.049858
Phe Leu Gly Leu	BMK_Unigene_146170	-0.98561	0.000309
Indoxyl-beta-D-glucoside	BMK_Unigene_146170	-0.84067	0.036058
Isoleucyl-Tryptophan	BMK_Unigene_146170	-0.81168	0.049858
Tyrphostin AG 126	BMK_Unigene_146170	0.823529	0.043965
Methyl (Z)-5-(5-methyl-2-thienyl)-2-penten-4-ynoate	BMK_Unigene_007006	0.880406	0.020599
Protionamide sulfate	BMK_Unigene_007006	-0.82857	0.041563
Epothilone C	BMK_Unigene_007006	-0.81168	0.049858
Trihydroxystearic acid	BMK_Unigene_007006	-0.88571	0.018845
PGP(20:3(5Z,8Z,11Z)/5-iso PGF2VI)	BMK_Unigene_007006	0.811679	0.049858
N,N-Dimethyl-1-[5-[2-[[(E)-1-(methylamino)-2-nitroethenyl]amino]ethylsulfanylmethyl]furan-2-yl]methanamine oxide	BMK_Unigene_007006	0.828571	0.041563
(D-Ala1)-Peptide T	BMK_Unigene_007006	0.811679	0.049858
Cyclohexanemethylamine	BMK_Unigene_007006	0.828571	0.041563
Indoxyl-beta-D-glucoside	BMK_Unigene_007006	0.828571	0.041563
UDP-2-acetamido-4-dehydro-2,6-dideoxyglucose	BMK_Unigene_007006	-0.94286	0.004805
Dolichyl b-D-glucosyl phosphate	BMK_Unigene_007006	0.885714	0.018845
(a-D-mannosyl)2-b-D-mannosyl-N-acetylglucosamine	BMK_Unigene_007006	-0.81969	0.045837
Trihydroxystearic acid	BMK_Unigene_103953	0.942857	0.004805
PGP(20:3(5Z,8Z,11Z)/5-iso PGF2VI)	BMK_Unigene_103953	-0.84067	0.036058
(D-Ala1)-Peptide T	BMK_Unigene_103953	-0.84067	0.036058
Cyclohexanemethylamine	BMK_Unigene_103953	-0.94286	0.004805
Pelargonidin 3-galactoside	BMK_Unigene_103953	-0.88571	0.018845
Tyrphostin AG 126	BMK_Unigene_103953	0.840668	0.036058
Methyl (Z)-5-(5-methyl-2-thienyl)-2-penten-4-ynoate	BMK_Unigene_188937	0.880406	0.020599
3-Pyridinemethanol, 6-amino-alpha-(((1-methyl-4-phenylbutyl)amino)methyl)-	BMK_Unigene_188937	0.828571	0.041563
Pelargonidin 3-galactoside	BMK_Unigene_188937	0.828571	0.041563
Isoleucyl-Tryptophan	BMK_Unigene_188937	0.828571	0.041563
UDP-2-acetamido-4-dehydro-2,6-dideoxyglucose	BMK_Unigene_188937	-0.88571	0.018845
Dolichyl b-D-glucosyl phosphate	BMK_Unigene_188937	0.942857	0.004805
7-Mercaptoheptanoylthreonine	BMK_Unigene_001833	0.828571	0.041563
Macimorelin	BMK_Unigene_001833	0.942857	0.004805
Argininosuccinic acid	BMK_Unigene_001833	0.942857	0.004805
3-Pyridinemethanol, 6-amino-alpha-(((1-methyl-4-phenylbutyl)amino)methyl)-	BMK_Unigene_001833	0.885714	0.018845
Pelargonidin 3-galactoside	BMK_Unigene_001833	0.885714	0.018845
Isoleucyl-Tryptophan	BMK_Unigene_001833	0.885714	0.018845
Dolichyl b-D-glucosyl phosphate	BMK_Unigene_001833	0.942857	0.004805
Tyrphostin AG 126	BMK_Unigene_001833	-0.84067	0.036058
Macimorelin	BMK_Unigene_060541	0.885714	0.018845
Argininosuccinic acid	BMK_Unigene_060541	0.885714	0.018845
Trihydroxystearic acid	BMK_Unigene_060541	-0.82857	0.041563
Cyclohexanemethylamine	BMK_Unigene_060541	0.885714	0.018845
Pelargonidin 3-galactoside	BMK_Unigene_060541	0.942857	0.004805
Dolichyl b-D-glucosyl phosphate	BMK_Unigene_060541	0.828571	0.041563
Tyrphostin AG 126	BMK_Unigene_060541	-0.89865	0.014889
Methyl (Z)-5-(5-methyl-2-thienyl)-2-penten-4-ynoate	BMK_Unigene_151196	-0.88041	0.020599
Protionamide sulfate	BMK_Unigene_151196	0.828571	0.041563
Epothilone C	BMK_Unigene_151196	0.811679	0.049858
Trihydroxystearic acid	BMK_Unigene_151196	0.885714	0.018845
PGP(20:3(5Z,8Z,11Z)/5-iso PGF2VI)	BMK_Unigene_151196	-0.81168	0.049858
N,N-Dimethyl-1-[5-[2-[[(E)-1-(methylamino)-2-nitroethenyl]amino]ethylsulfanylmethyl]furan-2-yl]methanamine oxide	BMK_Unigene_151196	-0.82857	0.041563
(D-Ala1)-Peptide T	BMK_Unigene_151196	-0.81168	0.049858
Cyclohexanemethylamine	BMK_Unigene_151196	-0.82857	0.041563
Indoxyl-beta-D-glucoside	BMK_Unigene_151196	-0.82857	0.041563
UDP-2-acetamido-4-dehydro-2,6-dideoxyglucose	BMK_Unigene_151196	0.942857	0.004805
Dolichyl b-D-glucosyl phosphate	BMK_Unigene_151196	-0.88571	0.018845
(a-D-mannosyl)2-b-D-mannosyl-N-acetylglucosamine	BMK_Unigene_151196	0.819689	0.045837
Methyl (Z)-5-(5-methyl-2-thienyl)-2-penten-4-ynoate	BMK_Unigene_154356	-0.88041	0.020599
Trihydroxystearic acid	BMK_Unigene_154356	0.885714	0.018845
Cyclohexanemethylamine	BMK_Unigene_154356	-1	0
Pelargonidin 3-galactoside	BMK_Unigene_154356	-0.94286	0.004805
Epothilone C	BMK_Unigene_186453	-0.81168	0.049858
Macimorelin	BMK_Unigene_186453	0.828571	0.041563
Argininosuccinic acid	BMK_Unigene_186453	0.828571	0.041563
Trihydroxystearic acid	BMK_Unigene_186453	-0.88571	0.018845
PGP(20:3(5Z,8Z,11Z)/5-iso PGF2VI)	BMK_Unigene_186453	0.898645	0.014889
(D-Ala1)-Peptide T	BMK_Unigene_186453	0.898645	0.014889
Glycyl-l-histidyl-l-lysine	BMK_Unigene_186453	0.828571	0.041563
Cyclohexanemethylamine	BMK_Unigene_186453	0.828571	0.041563
Phe Leu Gly Leu	BMK_Unigene_186453	0.885714	0.018845
Tyrphostin AG 126	BMK_Unigene_186453	-0.92763	0.007666
Methyl (Z)-5-(5-methyl-2-thienyl)-2-penten-4-ynoate	BMK_Unigene_070632	0.880406	0.020599
3-Pyridinemethanol, 6-amino-alpha-(((1-methyl-4-phenylbutyl)amino)methyl)-	BMK_Unigene_070632	0.828571	0.041563
Pelargonidin 3-galactoside	BMK_Unigene_070632	0.828571	0.041563
Isoleucyl-Tryptophan	BMK_Unigene_070632	0.828571	0.041563
UDP-2-acetamido-4-dehydro-2,6-dideoxyglucose	BMK_Unigene_070632	-0.88571	0.018845
Dolichyl b-D-glucosyl phosphate	BMK_Unigene_070632	0.942857	0.004805
7-Mercaptoheptanoylthreonine	BMK_Unigene_150597	0.828571	0.041563
Macimorelin	BMK_Unigene_150597	0.942857	0.004805
Argininosuccinic acid	BMK_Unigene_150597	0.942857	0.004805
3-Pyridinemethanol, 6-amino-alpha-(((1-methyl-4-phenylbutyl)amino)methyl)-	BMK_Unigene_150597	0.885714	0.018845
Pelargonidin 3-galactoside	BMK_Unigene_150597	0.885714	0.018845
Isoleucyl-Tryptophan	BMK_Unigene_150597	0.885714	0.018845
Dolichyl b-D-glucosyl phosphate	BMK_Unigene_150597	0.942857	0.004805
Tyrphostin AG 126	BMK_Unigene_150597	-0.84067	0.036058
Epothilone C	BMK_Unigene_064515	0.811679	0.049858
Macimorelin	BMK_Unigene_064515	-0.82857	0.041563
Argininosuccinic acid	BMK_Unigene_064515	-0.82857	0.041563
Trihydroxystearic acid	BMK_Unigene_064515	0.885714	0.018845
PGP(20:3(5Z,8Z,11Z)/5-iso PGF2VI)	BMK_Unigene_064515	-0.89865	0.014889
(D-Ala1)-Peptide T	BMK_Unigene_064515	-0.89865	0.014889
Glycyl-l-histidyl-l-lysine	BMK_Unigene_064515	-0.82857	0.041563
Cyclohexanemethylamine	BMK_Unigene_064515	-0.82857	0.041563
Phe Leu Gly Leu	BMK_Unigene_064515	-0.88571	0.018845
Tyrphostin AG 126	BMK_Unigene_064515	0.927634	0.007666
